# Supplementary material for: 5-Diethyl­amino-2-[(E)-(4-eth­oxy­phen­yl)imino­meth­yl]phenol
Source: Acta Crystallogr Sect E Struct Rep Online. 2011 Feb 12;67(Pt 3):o599–600. doi: 10.1107/S1600536811004533 (PMC3051950; doi:10.1107/S1600536811004533)
Supplement: Supplementary file 1 [file e-67-0o599-sup1.cif]

##############################################################################
###                                                                        ###
###        Electronic paper (Acta Crystallographica Section E)             ###
###                                                                        ###
##############################################################################
#                                                                            #
# This CIF contains the data in a paper accepted for publication in Acta     #
# Crystallographica Section E. It conforms to the requirements of Notes      #
# for Authors for Section E, and has been peer reviewed under the auspices   #
# of the IUCr Commission on Journals.                                        #
#                                                                            #
# Full details of the Crystallographic Information File format               #
# are given in the paper "The Crystallographic Information File (CIF):       #
# a New Standard Archive File for Crystallography" by S. R. Hall, F. H.      #
# Allen and I. D. Brown [Acta Cryst. (1991), A47, 655-685].                  #
#                                                                            #
# The current version of the core CIF dictionary is obtainable from          #
# ftp://ftp.iucr.org/pub/cif_core.dic. The current version number is 2.4.    #
#                                                                            #
# Software is freely available for graphical display of the structure(s) in  #
# this CIF.  For information consult the CIF home page http://www.iucr.org/  #
# cif/home.html                                                              #
#                                                                            #
# This file may be used for bona fide research purposes within the           #
# scientific community so long as proper attribution is given to the journal # 
# article from which it was obtained.                                        #
#                                                                            #
##############################################################################
                                             
data_I
_audit_creation_method     SHELXL-97
_chemical_name_systematic
;
5-Diethylamino-2-[(<i>E</i>)-(4-ethoxyphenyl)iminomethyl]phenol
;
_chemical_name_common     ?
_chemical_formula_moiety     'C19 H24 N2 O2'
_chemical_formula_sum     'C19 H24 N2 O2'
_chemical_formula_iupac     'C19 H24 N2 O2'
_chemical_formula_weight     312.40
_chemical_melting_point     ?
_symmetry_cell_setting     monoclinic
_symmetry_space_group_name_H-M     'C 2/c'
_symmetry_space_group_name_Hall     '-C 2yc'
loop_
    _symmetry_equiv_pos_as_xyz
    'x, y, z'
    '-x, y, -z+1/2'
    'x+1/2, y+1/2, z'
    '-x+1/2, y+1/2, -z+1/2'
    '-x, -y, -z'
    'x, -y, z-1/2'
    '-x+1/2, -y+1/2, -z'
    'x+1/2, -y+1/2, z-1/2'
_cell_length_a     29.4936(13)
_cell_length_b     7.8546(2)
_cell_length_c     16.7146(7)
_cell_angle_alpha     90.00
_cell_angle_beta     115.093(3)
_cell_angle_gamma     90.00
_cell_volume     3506.7(2)
_cell_formula_units_Z     8
_cell_measurement_reflns_used     18643
_cell_measurement_theta_min     1.52
_cell_measurement_theta_max     28.00
_cell_measurement_temperature     296
_exptl_crystal_description     'prism'
_exptl_crystal_colour     'yellow'
_exptl_crystal_size_max     0.76
_exptl_crystal_size_mid     0.59
_exptl_crystal_size_min     0.28
_exptl_crystal_density_diffrn     1.183
_exptl_crystal_density_meas     ?
_exptl_crystal_density_method     'not measured'
_exptl_crystal_F_000     1344
_exptl_absorpt_coefficient_mu     0.077
_exptl_absorpt_correction_type     integration
_exptl_absorpt_process_details     '(X-RED32; Stoe & Cie, 2002)'
_exptl_absorpt_correction_T_min     0.9438
_exptl_absorpt_correction_T_max     0.9788
_exptl_special_details
;
;
_diffrn_ambient_temperature     296
_diffrn_radiation_type     MoK\a
_diffrn_radiation_wavelength     0.71073
_diffrn_radiation_source     'fine-focus sealed tube'
_diffrn_radiation_monochromator     graphite
_diffrn_measurement_device_type     'Stoe IPDS 2'
_diffrn_measurement_method     'rotation method'
_diffrn_detector_area_resol_mean     6.67
_diffrn_reflns_number     22701
_diffrn_reflns_av_R_equivalents     0.0733
_diffrn_reflns_av_sigmaI/netI     0.0345
_diffrn_reflns_theta_min     1.52
_diffrn_reflns_theta_max     26.50
_diffrn_reflns_theta_full     26.50
_diffrn_measured_fraction_theta_max     1.000
_diffrn_measured_fraction_theta_full     1.000
_diffrn_reflns_limit_h_min     -36
_diffrn_reflns_limit_h_max     36
_diffrn_reflns_limit_k_min     -9
_diffrn_reflns_limit_k_max     9
_diffrn_reflns_limit_l_min     -20
_diffrn_reflns_limit_l_max     20
_diffrn_standards_number     ?
_diffrn_standards_interval_count     ?
_diffrn_standards_interval_time     ?
_diffrn_standards_decay_%     ?
_refine_special_details
;
Refinement of <i>F</i>^2^ against ALL reflections. The weighted <i>R</i>-factor
<i>wR</i> and goodness of fit <i>S</i> are based on <i>F</i>^2^, conventional
<i>R</i>-factors <i>R</i> are based on <i>F</i>, with <i>F</i> set to zero for
negative <i>F</i>^2^. The threshold expression of <i>F</i>^2^ >
\s(<i>F</i>^2^) is used only for calculating <i>R</i>-factors(gt) <i>etc</i>.
and is not relevant to the choice of reflections for refinement.
<i>R</i>-factors based on <i>F</i>^2^ are statistically about twice as large
as those based on <i>F</i>, and <i>R</i>- factors based on ALL data will be
even larger.
;
_reflns_number_total     3625
_reflns_number_gt     2383
_reflns_threshold_expression     I>2sigma(I)
_refine_ls_structure_factor_coef     Fsqd
_refine_ls_matrix_type     full
_refine_ls_R_factor_all     0.1110
_refine_ls_R_factor_gt     0.0804
_refine_ls_wR_factor_gt     0.2358
_refine_ls_wR_factor_ref     0.2600
_refine_ls_goodness_of_fit_ref     1.101
_refine_ls_restrained_S_all     1.120
_refine_ls_number_reflns     3625
_refine_ls_number_parameters     208
_refine_ls_number_restraints     4
_refine_ls_hydrogen_treatment     constr
_refine_ls_weighting_scheme     calc
_refine_ls_weighting_details
         'calc w=1/[\s^2^(Fo^2^)+(0.1257P)^2^+1.7422P] where P=(Fo^2^+2Fc^2^)/3'
_atom_sites_solution_hydrogens     geom
_atom_sites_solution_primary     direct
_atom_sites_solution_secondary     difmap
_refine_ls_shift/su_max     0.000
_refine_ls_shift/su_mean     0.000
_refine_diff_density_max     0.556
_refine_diff_density_min     -0.284
_refine_ls_extinction_method     none
_refine_ls_extinction_coef     ?
loop_
    _atom_type_symbol
    _atom_type_description
    _atom_type_scat_dispersion_real
    _atom_type_scat_dispersion_imag
    _atom_type_scat_source
    'C' 'C' 0.0033 0.0016
                         'International Tables Vol C Tables 4.2.6.8 and 6.1.1.4'
    'H' 'H' 0.0000 0.0000
                         'International Tables Vol C Tables 4.2.6.8 and 6.1.1.4'
    'N' 'N' 0.0061 0.0033
                         'International Tables Vol C Tables 4.2.6.8 and 6.1.1.4'
    'O' 'O' 0.0106 0.0060
                         'International Tables Vol C Tables 4.2.6.8 and 6.1.1.4'
_computing_data_collection     'X-AREA (Stoe & Cie, 2002)'
_computing_cell_refinement     'X-AREA (Stoe & Cie, 2002)'
_computing_data_reduction     'X-RED (Stoe & Cie, 2002)'
_computing_structure_solution     'SHELXS97 (Sheldrick, 2008)'
_computing_structure_refinement     'SHELXL97 (Sheldrick, 2008)'
_computing_molecular_graphics     'ORTEP-3 for Windows (Farrugia, 1997)'
_computing_publication_material     'WinGX (Farrugia, 1999)'
loop_
    _atom_site_type_symbol
    _atom_site_label
    _atom_site_fract_x
    _atom_site_fract_y
    _atom_site_fract_z
    _atom_site_U_iso_or_equiv
    _atom_site_adp_type
    _atom_site_calc_flag
    _atom_site_refinement_flags
    _atom_site_occupancy
    _atom_site_disorder_assembly
    _atom_site_disorder_group
    C C1 0.55509(10) 0.2708(3) 0.09804(16) 0.0622(7) Uani d . 1 . .
    C C2 0.59206(13) 0.3870(4) 0.14442(19) 0.0790(9) Uani d . 1 . .
    H H2 0.6032 0.4636 0.1143 0.095 Uiso calc R 1 . .
    C C3 0.61234(13) 0.3892(4) 0.23535(19) 0.0788(9) Uani d . 1 . .
    H H3 0.6374 0.4677 0.2658 0.095 Uiso calc R 1 . .
    C C4 0.59672(10) 0.2789(4) 0.28250(17) 0.0633(7) Uani d . 1 . .
    C C5 0.55981(11) 0.1594(4) 0.23483(18) 0.0700(7) Uani d . 1 . .
    H H5 0.5489 0.0815 0.2648 0.084 Uiso calc R 1 . .
    C C6 0.53963(10) 0.1569(4) 0.14410(17) 0.0688(7) Uani d . 1 . .
    H H6 0.5152 0.0770 0.1133 0.083 Uiso calc R 1 . .
    C C7 0.60388(11) 0.2229(4) 0.42580(18) 0.0677(7) Uani d . 1 . .
    H H7 0.5730 0.1684 0.3999 0.081 Uiso calc R 1 . .
    C C8 0.62939(10) 0.2270(3) 0.52080(17) 0.0634(7) Uani d . 1 . .
    C C9 0.60954(11) 0.1486(4) 0.57326(18) 0.0734(8) Uani d . 1 . .
    H H9 0.5786 0.0950 0.5459 0.088 Uiso calc R 1 . .
    C C10 0.63345(11) 0.1467(4) 0.66328(18) 0.0706(8) Uani d . 1 . .
    H H10 0.6190 0.0904 0.6957 0.085 Uiso calc R 1 . .
    C C11 0.68015(11) 0.2300(4) 0.70765(17) 0.0663(7) Uani d . 1 . .
    C C12 0.69978(11) 0.3123(4) 0.65580(18) 0.0737(8) Uani d . 1 . .
    H H12 0.7299 0.3706 0.6832 0.088 Uiso calc R 1 . .
    C C13 0.67567(11) 0.3099(4) 0.56443(17) 0.0668(7) Uani d . 1 . .
    C C14 0.68851(12) 0.1161(5) 0.85131(19) 0.0863(10) Uani d D 1 . .
    H H14A 0.7178 0.0829 0.9037 0.104 Uiso calc R 1 . .
    H H14B 0.6739 0.0137 0.8179 0.104 Uiso calc R 1 . .
    C C15 0.65140(15) 0.1970(5) 0.8787(3) 0.1017(12) Uani d D 1 . .
    H H15A 0.6427 0.1182 0.9139 0.153 Uiso calc R 1 . .
    H H15B 0.6219 0.2272 0.8271 0.153 Uiso calc R 1 . .
    H H15C 0.6658 0.2975 0.9127 0.153 Uiso calc R 1 . .
    C C16 0.74589(14) 0.3596(6) 0.8467(2) 0.1112(14) Uani d DU 1 . .
    H H16A 0.7407 0.4619 0.8114 0.133 Uiso calc R 1 . .
    H H16B 0.7453 0.3906 0.9024 0.133 Uiso calc R 1 . .
    C C17 0.79396(19) 0.2842(7) 0.8626(3) 0.1395(18) Uani d D 1 . .
    H H17A 0.8202 0.3645 0.8931 0.209 Uiso calc R 1 . .
    H H17B 0.7944 0.2546 0.8073 0.209 Uiso calc R 1 . .
    H H17C 0.7990 0.1836 0.8981 0.209 Uiso calc R 1 . .
    C C18 0.54784(14) 0.3722(5) -0.04086(19) 0.0911(10) Uani d D 1 . .
    H H18A 0.5835 0.3629 -0.0240 0.109 Uiso calc R 1 . .
    H H18B 0.5406 0.4877 -0.0293 0.109 Uiso calc R 1 . .
    C C19 0.51921(17) 0.3309(6) -0.1370(2) 0.1181(15) Uani d D 1 . .
    H H19A 0.5286 0.4088 -0.1716 0.177 Uiso calc R 1 . .
    H H19B 0.4840 0.3409 -0.1531 0.177 Uiso calc R 1 . .
    H H19C 0.5267 0.2167 -0.1478 0.177 Uiso calc R 1 . .
    N N1 0.62123(9) 0.2895(3) 0.37583(14) 0.0701(6) Uani d . 1 . .
    N N2 0.70399(10) 0.2291(4) 0.79754(15) 0.0912(9) Uani d U 1 . .
    O O1 0.69745(9) 0.3886(3) 0.51884(14) 0.1011(9) Uani d . 1 . .
    H H1 0.6798 0.3787 0.4658 0.152 Uiso calc R 1 . .
    O O2 0.53303(8) 0.2546(3) 0.00831(12) 0.0780(6) Uani d . 1 . .
loop_
    _atom_site_aniso_label
    _atom_site_aniso_U_11
    _atom_site_aniso_U_22
    _atom_site_aniso_U_33
    _atom_site_aniso_U_12
    _atom_site_aniso_U_13
    _atom_site_aniso_U_23
    C1 0.0630(15) 0.0717(16) 0.0496(13) 0.0059(13) 0.0218(11) -0.0012(11)
    C2 0.100(2) 0.0798(19) 0.0593(16) -0.0170(17) 0.0355(16) 0.0001(13)
    C3 0.093(2) 0.0834(19) 0.0564(15) -0.0248(17) 0.0281(14) -0.0084(14)
    C4 0.0642(15) 0.0705(16) 0.0532(14) 0.0001(13) 0.0230(12) -0.0035(11)
    C5 0.0692(16) 0.0829(18) 0.0597(15) -0.0066(14) 0.0291(13) 0.0031(13)
    C6 0.0581(15) 0.0851(19) 0.0577(15) -0.0057(13) 0.0191(12) -0.0052(13)
    C7 0.0663(16) 0.0733(17) 0.0603(15) -0.0030(13) 0.0237(13) -0.0049(13)
    C8 0.0670(16) 0.0653(15) 0.0553(14) 0.0001(12) 0.0232(12) -0.0032(11)
    C9 0.0678(17) 0.088(2) 0.0616(16) -0.0118(15) 0.0251(13) -0.0030(14)
    C10 0.0711(17) 0.0843(19) 0.0556(14) -0.0087(14) 0.0260(13) 0.0004(13)
    C11 0.0744(17) 0.0709(16) 0.0517(14) -0.0023(13) 0.0249(13) -0.0013(12)
    C12 0.0741(18) 0.0820(19) 0.0599(16) -0.0155(15) 0.0234(14) -0.0037(14)
    C13 0.0798(18) 0.0651(15) 0.0578(15) -0.0106(13) 0.0315(14) -0.0003(12)
    C14 0.085(2) 0.109(2) 0.0555(15) -0.0049(18) 0.0209(15) 0.0098(16)
    C15 0.124(3) 0.105(3) 0.089(2) -0.011(2) 0.058(2) 0.000(2)
    C16 0.088(2) 0.166(4) 0.0653(19) -0.036(2) 0.0193(17) 0.011(2)
    C17 0.133(4) 0.130(4) 0.129(4) 0.008(3) 0.030(3) 0.023(3)
    C18 0.109(3) 0.106(2) 0.0574(16) -0.002(2) 0.0342(17) 0.0046(16)
    C19 0.136(3) 0.154(4) 0.0554(18) -0.009(3) 0.031(2) 0.001(2)
    N1 0.0841(16) 0.0725(14) 0.0520(12) -0.0050(12) 0.0273(12) -0.0018(10)
    N2 0.0797(16) 0.137(2) 0.0484(13) -0.0196(15) 0.0187(11) 0.0094(13)
    O1 0.1140(18) 0.1272(19) 0.0608(12) -0.0550(16) 0.0358(12) -0.0062(12)
    O2 0.0849(14) 0.0925(14) 0.0498(10) -0.0046(11) 0.0220(9) 0.0006(9)
_geom_special_details
;
All e.s.d.'s (except the e.s.d. in the dihedral angle between two l.s. planes)
are estimated using the full covariance matrix. The cell e.s.d.'s are taken
into account individually in the estimation of e.s.d.'s in distances, angles
and torsion angles; correlations between e.s.d.'s in cell parameters are only
used when they are defined by crystal symmetry. An approximate (isotropic)
treatment of cell e.s.d.'s is used for estimating e.s.d.'s involving l.s.
planes.
;
loop_
    _geom_bond_atom_site_label_1
    _geom_bond_atom_site_label_2
    _geom_bond_site_symmetry_2
    _geom_bond_distance
    _geom_bond_publ_flag
    C1 O2 . 1.364(3) ?
    C1 C6 . 1.378(4) ?
    C1 C2 . 1.381(4) ?
    C2 C3 . 1.377(4) ?
    C2 H2 . 0.9300 ?
    C3 C4 . 1.375(4) ?
    C3 H3 . 0.9300 ?
    C4 C5 . 1.402(4) ?
    C4 N1 . 1.417(3) ?
    C5 C6 . 1.374(4) ?
    C5 H5 . 0.9300 ?
    C6 H6 . 0.9300 ?
    C7 N1 . 1.263(4) ?
    C7 C8 . 1.441(4) ?
    C7 H7 . 0.9300 ?
    C8 C9 . 1.388(4) ?
    C8 C13 . 1.405(4) ?
    C9 C10 . 1.364(4) ?
    C9 H9 . 0.9300 ?
    C10 C11 . 1.417(4) ?
    C10 H10 . 0.9300 ?
    C11 N2 . 1.362(3) ?
    C11 C12 . 1.389(4) ?
    C12 C13 . 1.385(4) ?
    C12 H12 . 0.9300 ?
    C13 O1 . 1.338(3) ?
    C14 N2 . 1.467(4) ?
    C14 C15 . 1.495(5) ?
    C14 H14A . 0.9700 ?
    C14 H14B . 0.9700 ?
    C15 H15A . 0.9600 ?
    C15 H15B . 0.9600 ?
    C15 H15C . 0.9600 ?
    C16 C17 . 1.453(5) ?
    C16 N2 . 1.547(5) ?
    C16 H16A . 0.9700 ?
    C16 H16B . 0.9700 ?
    C17 H17A . 0.9600 ?
    C17 H17B . 0.9600 ?
    C17 H17C . 0.9600 ?
    C18 O2 . 1.423(4) ?
    C18 C19 . 1.499(4) ?
    C18 H18A . 0.9700 ?
    C18 H18B . 0.9700 ?
    C19 H19A . 0.9600 ?
    C19 H19B . 0.9600 ?
    C19 H19C . 0.9600 ?
    O1 H1 . 0.8200 ?
loop_
    _geom_angle_atom_site_label_1
    _geom_angle_atom_site_label_2
    _geom_angle_atom_site_label_3
    _geom_angle_site_symmetry_1
    _geom_angle_site_symmetry_3
    _geom_angle
    _geom_angle_publ_flag
    O2 C1 C6 . . 115.9(2) ?
    O2 C1 C2 . . 125.0(3) ?
    C6 C1 C2 . . 119.0(2) ?
    C3 C2 C1 . . 119.9(3) ?
    C3 C2 H2 . . 120.1 ?
    C1 C2 H2 . . 120.1 ?
    C4 C3 C2 . . 122.0(3) ?
    C4 C3 H3 . . 119.0 ?
    C2 C3 H3 . . 119.0 ?
    C3 C4 C5 . . 117.7(2) ?
    C3 C4 N1 . . 117.1(2) ?
    C5 C4 N1 . . 125.2(3) ?
    C6 C5 C4 . . 120.4(3) ?
    C6 C5 H5 . . 119.8 ?
    C4 C5 H5 . . 119.8 ?
    C5 C6 C1 . . 121.1(3) ?
    C5 C6 H6 . . 119.5 ?
    C1 C6 H6 . . 119.5 ?
    N1 C7 C8 . . 123.4(3) ?
    N1 C7 H7 . . 118.3 ?
    C8 C7 H7 . . 118.3 ?
    C9 C8 C13 . . 117.1(2) ?
    C9 C8 C7 . . 121.6(3) ?
    C13 C8 C7 . . 121.4(3) ?
    C10 C9 C8 . . 122.8(3) ?
    C10 C9 H9 . . 118.6 ?
    C8 C9 H9 . . 118.6 ?
    C9 C10 C11 . . 120.3(3) ?
    C9 C10 H10 . . 119.8 ?
    C11 C10 H10 . . 119.8 ?
    N2 C11 C12 . . 122.3(3) ?
    N2 C11 C10 . . 120.5(3) ?
    C12 C11 C10 . . 117.3(2) ?
    C13 C12 C11 . . 121.8(3) ?
    C13 C12 H12 . . 119.1 ?
    C11 C12 H12 . . 119.1 ?
    O1 C13 C12 . . 118.4(3) ?
    O1 C13 C8 . . 120.9(2) ?
    C12 C13 C8 . . 120.7(3) ?
    N2 C14 C15 . . 112.9(3) ?
    N2 C14 H14A . . 109.0 ?
    C15 C14 H14A . . 109.0 ?
    N2 C14 H14B . . 109.0 ?
    C15 C14 H14B . . 109.0 ?
    H14A C14 H14B . . 107.8 ?
    C14 C15 H15A . . 109.5 ?
    C14 C15 H15B . . 109.5 ?
    H15A C15 H15B . . 109.5 ?
    C14 C15 H15C . . 109.5 ?
    H15A C15 H15C . . 109.5 ?
    H15B C15 H15C . . 109.5 ?
    C17 C16 N2 . . 109.0(4) ?
    C17 C16 H16A . . 109.9 ?
    N2 C16 H16A . . 109.9 ?
    C17 C16 H16B . . 109.9 ?
    N2 C16 H16B . . 109.9 ?
    H16A C16 H16B . . 108.3 ?
    C16 C17 H17A . . 109.5 ?
    C16 C17 H17B . . 109.5 ?
    H17A C17 H17B . . 109.5 ?
    C16 C17 H17C . . 109.5 ?
    H17A C17 H17C . . 109.5 ?
    H17B C17 H17C . . 109.5 ?
    O2 C18 C19 . . 107.9(3) ?
    O2 C18 H18A . . 110.1 ?
    C19 C18 H18A . . 110.1 ?
    O2 C18 H18B . . 110.1 ?
    C19 C18 H18B . . 110.1 ?
    H18A C18 H18B . . 108.4 ?
    C18 C19 H19A . . 109.5 ?
    C18 C19 H19B . . 109.5 ?
    H19A C19 H19B . . 109.5 ?
    C18 C19 H19C . . 109.5 ?
    H19A C19 H19C . . 109.5 ?
    H19B C19 H19C . . 109.5 ?
    C7 N1 C4 . . 122.9(3) ?
    C11 N2 C14 . . 122.0(3) ?
    C11 N2 C16 . . 120.3(3) ?
    C14 N2 C16 . . 117.5(2) ?
    C13 O1 H1 . . 109.5 ?
    C1 O2 C18 . . 117.0(2) ?
loop_
    _geom_torsion_atom_site_label_1
    _geom_torsion_atom_site_label_2
    _geom_torsion_atom_site_label_3
    _geom_torsion_atom_site_label_4
    _geom_torsion_site_symmetry_1
    _geom_torsion_site_symmetry_2
    _geom_torsion_site_symmetry_3
    _geom_torsion_site_symmetry_4
    _geom_torsion
    _geom_torsion_publ_flag
    O2 C1 C2 C3 . . . . -178.6(3) ?
    C6 C1 C2 C3 . . . . -1.0(5) ?
    C1 C2 C3 C4 . . . . -0.4(5) ?
    C2 C3 C4 C5 . . . . 1.5(5) ?
    C2 C3 C4 N1 . . . . 178.2(3) ?
    C3 C4 C5 C6 . . . . -1.3(4) ?
    N1 C4 C5 C6 . . . . -177.8(3) ?
    C4 C5 C6 C1 . . . . 0.0(5) ?
    O2 C1 C6 C5 . . . . 179.0(3) ?
    C2 C1 C6 C5 . . . . 1.1(4) ?
    N1 C7 C8 C9 . . . . -178.4(3) ?
    N1 C7 C8 C13 . . . . 1.2(5) ?
    C13 C8 C9 C10 . . . . -1.4(4) ?
    C7 C8 C9 C10 . . . . 178.3(3) ?
    C8 C9 C10 C11 . . . . 1.4(5) ?
    C9 C10 C11 N2 . . . . 179.6(3) ?
    C9 C10 C11 C12 . . . . 0.2(4) ?
    N2 C11 C12 C13 . . . . 178.9(3) ?
    C10 C11 C12 C13 . . . . -1.7(5) ?
    C11 C12 C13 O1 . . . . -178.4(3) ?
    C11 C12 C13 C8 . . . . 1.7(5) ?
    C9 C8 C13 O1 . . . . 179.9(3) ?
    C7 C8 C13 O1 . . . . 0.3(4) ?
    C9 C8 C13 C12 . . . . -0.2(4) ?
    C7 C8 C13 C12 . . . . -179.8(3) ?
    C8 C7 N1 C4 . . . . 177.4(3) ?
    C3 C4 N1 C7 . . . . 164.5(3) ?
    C5 C4 N1 C7 . . . . -19.0(5) ?
    C12 C11 N2 C14 . . . . -167.9(3) ?
    C10 C11 N2 C14 . . . . 12.7(5) ?
    C12 C11 N2 C16 . . . . 17.2(5) ?
    C10 C11 N2 C16 . . . . -162.2(3) ?
    C15 C14 N2 C11 . . . . -92.0(4) ?
    C15 C14 N2 C16 . . . . 83.0(4) ?
    C17 C16 N2 C11 . . . . -93.3(4) ?
    C17 C16 N2 C14 . . . . 91.6(4) ?
    C6 C1 O2 C18 . . . . 179.2(3) ?
    C2 C1 O2 C18 . . . . -3.1(4) ?
    C19 C18 O2 C1 . . . . 179.9(3) ?
loop_
    _geom_hbond_atom_site_label_D
    _geom_hbond_atom_site_label_H
    _geom_hbond_atom_site_label_A
    _geom_hbond_site_symmetry_A
    _geom_hbond_distance_DH
    _geom_hbond_distance_HA
    _geom_hbond_distance_DA
    _geom_hbond_angle_DHA
    O1 H1 N1 . 0.82 1.88 2.610(3) 148
    C2 H2 Cg1 6_565 0.93 2.85 3.681(4) 149
    C17 H17A Cg1 4_556 0.96 2.97 3.763(6) 140
data_global
_journal_date_recd_electronic     2011-01-24
_journal_date_accepted     2011-02-07
_journal_name_full     'Acta Crystallographica, Section E'
_journal_year     2011
_journal_volume     67
_journal_issue      3
_journal_page_first     o599
_journal_page_last     o600
_journal_paper_category     QO
_journal_coeditor_code     FJ2390
_publ_contact_author_name     'Orhan B\"uy\"ukg\"ung\"or'
_publ_contact_author_address
;
Department of Physics
Ondokuz Mayis University
TR-55139
Samsun
Turkey
;
_publ_contact_author_email     'orhanb@omu.edu.tr'
_publ_contact_author_fax     '++90(362) 4576081'
_publ_contact_author_phone     '++90(362) 3121919 ext 5054'
_publ_section_title
;
5-Diethylamino-2-[(<i>E</i>)-(4-ethoxyphenyl)iminomethyl]phenol
;
loop_
    _publ_author_name
    _publ_author_address
    'Soydemir, Erkan'
;
Department of Physics
Ondokuz May\?is University
TR-55139 Samsun
Turkey
;
    'B\"uy\"ukg\"ung\"or, Orhan'
;
Department of Physics
Ondokuz May\?is University
TR-55139 Samsun
Turkey
;
    'Albayrak, \,Ci\<gdem'
;
Sinop Faculty of Education
Sinop University
Sinop
Turkey
;
    'Odaba\,so\(glu, Mustafa'
;
Chemistry Programme
Denizli Higher Vocational School
Pamukkale University
TR-20159 Denizli
Turkey
;
