# Supplementary material for: 5-Diethyl­amino-2-[(E)-(4-eth­oxy­phen­yl)imino­meth­yl]phenol
Source: Acta Crystallogr Sect E Struct Rep Online. 2011 Feb 12;67(Pt 3):o599–600. doi: 10.1107/S1600536811004533 (PMC3051950; doi:10.1107/S1600536811004533)
Supplement: Supplementary file 2 [file e-67-0o599-Isup2.hkl]

#
# h,k,l, Fc-squared, Fo-squared, sigma(Fo-squared) and status flag
#
data_I
_shelx_title ' erkan2 in C 2/c'
_shelx_refln_list_code          4
_shelx_F_calc_maximum      443.28
_exptl_crystal_F_000      1344.00
_reflns_d_resolution_high  0.7965
 
loop_
 _symmetry_equiv_pos_as_xyz
 'x, y, z'
 '-x, y, -z+1/2'
 'x+1/2, y+1/2, z'
 '-x+1/2, y+1/2, -z+1/2'
 '-x, -y, -z'
 'x, -y, z-1/2'
 '-x+1/2, -y+1/2, -z'
 'x+1/2, -y+1/2, z-1/2'
 
_cell_length_a    29.4936
_cell_length_b     7.8546
_cell_length_c    16.7146
_cell_angle_alpha  90.000
_cell_angle_beta  115.093
_cell_angle_gamma  90.000
 
_shelx_F_squared_multiplier     1.000
 
loop_
 _refln_index_h
 _refln_index_k
 _refln_index_l
 _refln_F_squared_calc
 _refln_F_squared_meas
 _refln_F_squared_sigma
 _refln_observed_status
   2   0   0      376.78      700.84     38.94 o
   4   0   0    14311.84    13790.66    137.16 o
   6   0   0       38.21       88.20      8.93 o
   8   0   0     5399.15     4384.03     64.49 o
  10   0   0     7110.53     6308.18    100.70 o
  12   0   0    21245.84    21046.40    585.54 o
  14   0   0    10159.74    10763.17    226.70 o
  16   0   0     1228.33     1307.76     34.39 o
  18   0   0      297.08      315.12     13.35 o
  20   0   0      914.55      852.65     25.72 o
  22   0   0        3.28       16.87      6.07 o
  24   0   0        2.95       10.80      8.86 o
  26   0   0      101.12      108.93     10.30 o
  28   0   0        0.99       -1.19      7.92 o
  30   0   0       42.30       52.83      7.04 o
  32   0   0        0.48        6.30      9.42 o
   1   1   0     1064.00     1045.41     28.14 o
   3   1   0      236.02      382.31     15.67 o
   5   1   0      169.20      113.84      8.12 o
   7   1   0     1525.32     1314.50     37.75 o
   9   1   0     1293.96     1236.92     23.41 o
  11   1   0     1030.21     1177.77     26.01 o
  13   1   0       59.04       68.36      5.19 o
  15   1   0      272.51      254.98      6.89 o
  17   1   0       18.82       31.72      4.79 o
  19   1   0        0.14        0.95      4.74 o
  21   1   0       22.22       14.23      5.15 o
  23   1   0       14.56       15.12      5.00 o
  25   1   0       25.21       22.86      4.66 o
  27   1   0       40.03       30.83      6.49 o
  29   1   0        5.13       12.80      6.31 o
  31   1   0        2.22        4.72      6.36 o
  33   1   0        0.94        4.46      6.71 o
   0   2   0   178386.70   157723.75   1588.04 o
   2   2   0       20.88      121.79      8.15 o
   4   2   0     2978.19     3675.19     18.58 o
   6   2   0      811.13      872.10     12.34 o
   8   2   0      656.71      610.18     11.32 o
  10   2   0      823.59      773.42     23.70 o
  12   2   0     6132.59     6657.88    117.64 o
  14   2   0      981.47     1150.79     21.99 o
  16   2   0        6.11       15.08      5.29 o
  18   2   0        2.20        4.64      5.95 o
  20   2   0       60.37       72.02      5.14 o
  22   2   0        9.54       22.97      4.98 o
  24   2   0       21.61       24.66      5.80 o
  26   2   0      150.98      136.05      5.17 o
  28   2   0        0.81        1.75      6.45 o
  30   2   0       33.63       45.74      6.33 o
  32   2   0        2.39        4.42      6.06 o
   1   3   0       99.92       66.00      4.98 o
   3   3   0      365.21      257.55      6.07 o
   5   3   0     1304.70     1562.16     19.82 o
   7   3   0      418.39      438.38      6.54 o
   9   3   0      343.01      330.81      7.52 o
  11   3   0     1442.82     1482.69     28.93 o
  13   3   0        1.61        5.99      5.03 o
  15   3   0       71.83      109.64      5.80 o
  17   3   0        0.01        9.62      5.59 o
  19   3   0        0.52       11.29      4.92 o
  21   3   0       14.46       10.68      5.40 o
  23   3   0        1.12       10.64      5.92 o
  25   3   0       23.11       26.13      5.66 o
  27   3   0       75.78       61.96      7.30 o
  29   3   0       18.59       18.96      6.76 o
  31   3   0        2.34        4.37      6.16 o
   0   4   0      199.20       81.73      7.71 o
   2   4   0       16.49        5.41      5.18 o
   4   4   0       55.93       28.37      4.34 o
   6   4   0      483.35      397.49      9.02 o
   8   4   0        0.52        0.58      5.39 o
  10   4   0        2.27        3.90      4.47 o
  12   4   0       76.02       69.66      4.75 o
  14   4   0        0.12       11.29      4.62 o
  16   4   0      159.73      111.51      5.89 o
  18   4   0        3.49        1.38      5.54 o
  20   4   0       59.39       46.98      6.60 o
  22   4   0       10.52        5.81      5.57 o
  24   4   0        0.63        7.52      5.39 o
  26   4   0       58.93       53.97      7.39 o
  28   4   0        0.19        8.22      5.79 o
  30   4   0        4.67       10.35      6.11 o
   1   5   0       59.58       77.52      5.47 o
   3   5   0      121.80      105.02      4.53 o
   5   5   0       48.66       61.11      4.57 o
   7   5   0       58.33       52.01      4.56 o
   9   5   0       71.57       66.09      4.59 o
  11   5   0       11.32        8.47      4.98 o
  13   5   0        3.03        6.70      4.33 o
  15   5   0        9.83        3.59      5.32 o
  17   5   0       42.15       68.13      5.08 o
  19   5   0       20.10       34.64      5.80 o
  21   5   0       17.18       12.37      6.74 o
  23   5   0        5.10        2.95      5.98 o
  25   5   0        2.95        8.77      6.63 o
  27   5   0        2.89        1.73      6.01 o
   0   6   0      110.90      111.11      7.64 o
   2   6   0        3.19        0.82      5.32 o
   4   6   0       21.83       21.41      4.33 o
   6   6   0       15.41       16.64      4.11 o
   8   6   0        3.67        7.34      4.40 o
  10   6   0      163.74      147.05      5.43 o
  12   6   0        4.66       -0.11      3.83 o
  14   6   0       36.23       66.05      4.79 o
  16   6   0        4.50       -0.12      5.03 o
  18   6   0       15.01       31.09      5.51 o
  20   6   0        0.06        2.02      4.93 o
  22   6   0       16.29       13.80      7.06 o
  24   6   0        5.59        1.23      6.64 o
  26   6   0        0.09        4.10      6.42 o
   1   7   0       99.47      108.37      4.97 o
   3   7   0       15.23       21.28      5.13 o
   5   7   0       71.86       80.21      5.36 o
   7   7   0        5.39       11.34      4.85 o
   9   7   0       19.64       40.65      4.98 o
  11   7   0        2.59        2.30      4.78 o
  13   7   0       17.51       31.37      5.66 o
  15   7   0        0.14        4.25      5.45 o
  17   7   0       16.66       15.45      5.76 o
  19   7   0        0.04        4.59      5.12 o
  21   7   0        1.42        6.61      5.47 o
  23   7   0        0.02        7.51      5.74 o
   0   8   0       85.09      144.95      8.60 o
   2   8   0       35.21       27.55      5.16 o
   4   8   0        3.62        6.42      5.69 o
   6   8   0       29.07       32.94      5.98 o
   8   8   0        4.46       10.12      5.10 o
  10   8   0        0.00       13.00      5.06 o
  12   8   0       25.95       28.87      4.76 o
  14   8   0        6.82       18.38      4.48 o
  16   8   0        0.04       12.48      5.13 o
  18   8   0        0.83        4.31      5.21 o
   1   9   0       39.72       27.31      5.40 o
   3   9   0       30.06       27.19      5.75 o
   5   9   0       45.06       43.87      5.82 o
   7   9   0       15.21       15.72      4.83 o
   9   9   0        0.23        8.84      5.48 o
  11   9   0        6.84       11.44      5.75 o
  13   9   0        0.92        3.66      6.07 o
 -33   1   1       10.39       18.75      6.23 o
 -31   1   1      118.57       94.43      6.76 o
 -29   1   1       34.31       21.94      5.19 o
 -27   1   1       20.40       29.09      5.76 o
 -25   1   1        6.74        9.46      4.91 o
 -23   1   1       28.69       18.72      5.39 o
 -21   1   1        0.07        1.35      4.84 o
 -19   1   1     3778.20     3788.30    107.47 o
 -17   1   1     1405.65     1466.25     33.42 o
 -15   1   1     3784.73     3807.04     96.88 o
 -13   1   1       19.13       12.19      5.52 o
 -11   1   1      582.17      508.94     13.74 o
  -9   1   1     3854.28     4159.28     98.59 o
  -7   1   1    52125.91    49995.39   2563.30 o
  -5   1   1   196498.63   172226.06   5809.88 o
  -3   1   1    20352.55    24124.43    175.69 o
  -1   1   1     9123.99    11577.20    130.83 o
   1   1   1       71.40       34.85      7.00 o
   3   1   1    14581.25    16578.21    421.52 o
   5   1   1       56.61       94.57      7.54 o
   7   1   1     7877.80     8314.26    218.11 o
   9   1   1     7600.12     8288.03    201.34 o
  11   1   1     3809.78     4316.87     97.06 o
  13   1   1        4.80        4.58      4.67 o
  15   1   1       42.65       74.34      5.00 o
  17   1   1       60.91       53.67      5.07 o
  19   1   1        2.45        3.00      4.75 o
  21   1   1       11.57       31.03      5.59 o
  23   1   1        0.28        6.82      5.65 o
  25   1   1       29.27       18.47      5.78 o
  27   1   1        6.70        2.30      5.61 o
  29   1   1        0.45       -0.87      6.69 o
  31   1   1        0.14        0.76      6.39 o
 -32   2   1        2.82        2.42      5.73 o
 -30   2   1        9.14       15.97      6.63 o
 -28   2   1        5.50        6.25      5.36 o
 -26   2   1        8.91       15.45      5.36 o
 -24   2   1      140.16      128.12      5.84 o
 -22   2   1       16.07       14.00      5.39 o
 -20   2   1      190.78      144.22      5.09 o
 -18   2   1        0.09        6.32      5.23 o
 -16   2   1      273.60      221.31      5.98 o
 -14   2   1      680.97      621.34     12.26 o
 -12   2   1      111.50       80.40      5.56 o
 -10   2   1     1025.53     1192.64     33.88 o
  -8   2   1     5489.97     5384.96    105.80 o
  -6   2   1     7054.68     7877.52     63.01 o
  -4   2   1   130446.07   118649.42   2429.78 o
  -2   2   1     1469.40     2042.34     21.86 o
   0   2   1      533.89      717.34      8.52 o
   2   2   1      556.72      551.45      7.67 o
   4   2   1      407.21      470.39      7.88 o
   6   2   1     5937.83     6151.20    139.08 o
   8   2   1     1700.64     1831.42     49.04 o
  10   2   1     7686.73     8043.60    211.23 o
  12   2   1      668.69      654.77     10.16 o
  14   2   1      375.30      350.71      6.36 o
  16   2   1      372.45      326.47      9.55 o
  18   2   1       36.59       37.25      4.86 o
  20   2   1        5.66        7.65      5.19 o
  22   2   1       87.53       80.32      6.33 o
  24   2   1        4.26       22.47      6.12 o
  26   2   1        2.93        4.72      5.15 o
  28   2   1        7.03       11.83      5.24 o
  30   2   1        1.07       10.12      5.90 o
  32   2   1        0.45        0.97      6.74 o
 -31   3   1       18.80        2.70      6.47 o
 -29   3   1        1.41        4.61      7.09 o
 -27   3   1       18.40       21.55      5.90 o
 -25   3   1       23.54       40.76      6.23 o
 -23   3   1       21.59       26.92      5.68 o
 -21   3   1        0.14       -3.79      5.53 o
 -19   3   1      114.15      169.67      6.33 o
 -17   3   1       61.28       50.85      5.54 o
 -15   3   1      301.72      298.03      7.25 o
 -13   3   1      381.38      342.53      8.35 o
 -11   3   1      662.63      685.04     15.87 o
  -9   3   1      208.45      218.36      5.47 o
  -7   3   1     6505.27     6045.03     46.08 o
  -5   3   1     4501.08     5534.36     52.46 o
  -3   3   1     2358.01     2605.94     24.24 o
  -1   3   1      520.30      772.82      7.12 o
   1   3   1      161.49      266.86      6.73 o
   3   3   1      194.76       69.19      5.25 o
   5   3   1      160.31      128.41      5.52 o
   7   3   1     4300.02     4884.75     88.42 o
   9   3   1      366.22      322.88      6.36 o
  11   3   1      153.38      197.87      5.28 o
  13   3   1      243.75      250.44      8.34 o
  15   3   1       73.34       81.29      5.14 o
  17   3   1       24.79       33.19      5.19 o
  19   3   1       66.18       78.40      5.80 o
  21   3   1      194.76      208.36     10.22 o
  23   3   1       54.28       72.22      6.52 o
  25   3   1       78.34       71.96      5.91 o
  27   3   1        3.40        3.47      6.08 o
  29   3   1        4.85        5.69      5.72 o
  31   3   1        4.31        2.93      6.60 o
 -30   4   1        1.38       -3.04      6.55 o
 -28   4   1        0.54        8.75      6.65 o
 -26   4   1        5.63       12.90      6.00 o
 -24   4   1        6.25        3.78      6.62 o
 -22   4   1       12.86       23.86      5.13 o
 -20   4   1       29.68       15.04      5.54 o
 -18   4   1       15.62       39.23      6.62 o
 -16   4   1        0.02       13.80      5.20 o
 -14   4   1       69.39       31.90      5.23 o
 -12   4   1       41.24       38.32      5.28 o
 -10   4   1      128.01      145.81      5.10 o
  -8   4   1      871.39     1050.64      9.64 o
  -6   4   1      237.79      165.31      4.97 o
  -4   4   1     3715.71     3705.07     28.62 o
  -2   4   1        1.15       22.25      5.22 o
   0   4   1      101.46       43.41      4.45 o
   2   4   1      173.32      211.89      5.78 o
   4   4   1       80.32       82.66      4.43 o
   6   4   1       73.08       90.61      5.05 o
   8   4   1      574.36      666.32      6.28 o
  10   4   1       11.89       23.71      4.35 o
  12   4   1       19.69       17.60      5.00 o
  14   4   1        0.37        5.64      5.14 o
  16   4   1        0.29       10.15      5.12 o
  18   4   1       75.28      103.71      5.92 o
  20   4   1       23.75       31.69      6.17 o
  22   4   1      145.13      152.02      6.65 o
  24   4   1        5.88       11.43      5.95 o
  26   4   1       32.73       25.87      6.06 o
  28   4   1        4.39       11.77      5.80 o
 -29   5   1        0.75        8.50      7.96 o
 -27   5   1        3.47        2.17      5.45 o
 -25   5   1        0.03       11.83      6.94 o
 -23   5   1        6.93        1.97      5.62 o
 -21   5   1        1.24        2.47      5.67 o
 -19   5   1        0.00        2.42      4.82 o
 -17   5   1        0.08        1.06      4.92 o
 -15   5   1       51.04       46.76      4.31 o
 -13   5   1       69.80       80.69      5.08 o
 -11   5   1       69.15       81.83      4.89 o
  -9   5   1      428.40      496.98      7.26 o
  -7   5   1        9.60        9.18      4.75 o
  -5   5   1      435.53      479.01     13.02 o
  -3   5   1        2.52       14.03      5.32 o
  -1   5   1       24.26       18.76      4.68 o
   1   5   1       92.32      105.87      4.66 o
   3   5   1      168.72      211.60      5.61 o
   5   5   1        8.90        4.82      4.76 o
   7   5   1      568.16      493.95      5.94 o
   9   5   1      233.16      258.23      5.85 o
  11   5   1       68.13       24.72      4.90 o
  13   5   1       22.90        0.33      4.47 o
  15   5   1       16.55        3.62      4.79 o
  17   5   1       37.52       22.69      6.09 o
  19   5   1        2.47        2.74      7.54 o
  21   5   1       62.15       85.88      7.06 o
  23   5   1       24.20       41.87      6.02 o
  25   5   1       17.49        6.75      6.18 o
  27   5   1       12.07       20.12      5.93 o
 -26   6   1        1.66        6.71      6.51 o
 -24   6   1        0.57       -0.77      5.09 o
 -22   6   1        0.77        4.71      5.46 o
 -20   6   1        1.53        0.53      5.64 o
 -18   6   1        6.13        9.63      4.96 o
 -16   6   1        6.18        8.94      4.33 o
 -14   6   1       25.73       23.96      4.07 o
 -12   6   1        3.51        6.13      4.89 o
 -10   6   1      150.20      153.31      4.54 o
  -8   6   1       10.81       13.00      4.64 o
  -6   6   1       84.96       67.14      4.67 o
  -4   6   1        0.89        6.33      4.46 o
  -2   6   1      192.68      183.53      5.19 o
   0   6   1       22.90       18.07      4.24 o
   2   6   1        8.01        5.72      4.72 o
   4   6   1       32.31       34.64      4.34 o
   6   6   1       18.28       15.21      4.64 o
   8   6   1        3.11       -3.20      5.75 o
  10   6   1      131.29      189.47      5.30 o
  12   6   1        3.13       15.96      4.59 o
  14   6   1       11.06       16.35      4.96 o
  16   6   1        9.19        6.79      5.29 o
  18   6   1        2.92       14.70      5.44 o
  20   6   1        0.03       -4.43      5.63 o
  22   6   1       19.24       26.28      6.08 o
  24   6   1        0.94        9.35      5.94 o
 -23   7   1        0.78        1.03      6.52 o
 -21   7   1        0.73        3.45      5.44 o
 -19   7   1       10.80       13.08      5.22 o
 -17   7   1        0.27        0.69      4.66 o
 -15   7   1        0.40        6.08      4.73 o
 -13   7   1        9.26       10.47      4.76 o
 -11   7   1       20.53       21.96      4.96 o
  -9   7   1       96.19       88.31      4.83 o
  -7   7   1       42.67       38.04      4.78 o
  -5   7   1      233.27      261.48      5.92 o
  -3   7   1       45.92       39.53      5.55 o
  -1   7   1        0.87       -0.33      5.60 o
   1   7   1       84.72       87.22      5.30 o
   3   7   1        0.98        0.84      4.57 o
   5   7   1        2.02        1.51      4.57 o
   7   7   1       62.48       70.49      4.81 o
   9   7   1       27.77       36.75      4.68 o
  11   7   1       13.75        8.65      4.08 o
  13   7   1       11.35       21.94      4.62 o
  15   7   1       31.69       56.04      5.26 o
  17   7   1       29.79       21.54      4.86 o
  19   7   1       15.07       15.50      5.66 o
  21   7   1        1.02        0.01      5.63 o
 -20   8   1        3.25       12.39      7.63 o
 -18   8   1        5.39       10.42      5.89 o
 -16   8   1        9.10       11.57      5.43 o
 -14   8   1       17.31       27.35      6.04 o
 -12   8   1        7.32       14.06      6.68 o
 -10   8   1        0.09        3.38      5.45 o
  -8   8   1       56.43       45.40      5.94 o
  -6   8   1       28.37       28.94      5.42 o
  -4   8   1       68.06       58.49      5.51 o
  -2   8   1        7.13        6.27      5.15 o
   0   8   1      201.34      203.47      5.72 o
   2   8   1       35.48       28.03      5.30 o
   4   8   1       14.16       21.89      5.46 o
   6   8   1        2.55        8.86      5.02 o
   8   8   1        9.51        1.59      5.08 o
  10   8   1        0.02        5.35      4.18 o
  12   8   1        3.57        2.75      4.62 o
  14   8   1       10.30       14.13      4.98 o
  16   8   1        0.27        1.27      5.06 o
  18   8   1        0.06       -0.95      5.25 o
 -13   9   1        1.92        6.29      5.71 o
 -11   9   1        0.42        5.34      5.65 o
  -9   9   1        2.26       16.72      5.85 o
  -7   9   1       51.05       36.89      5.54 o
  -5   9   1        0.16        7.18      6.07 o
  -3   9   1        0.27        8.91      5.40 o
  -1   9   1        3.32       12.68      5.30 o
   1   9   1        4.50        8.64      5.44 o
   3   9   1        2.56       11.83      5.35 o
   5   9   1       22.77       24.13      6.19 o
   7   9   1       10.13       17.33      5.55 o
   9   9   1        8.07        6.12      5.93 o
  11   9   1        0.00        7.16      5.35 o
 -34   0   2       37.80       36.57      9.39 o
 -32   0   2        0.25       -1.02     10.49 o
 -30   0   2       23.34       50.23      6.91 o
 -28   0   2        5.43       22.56      6.37 o
 -26   0   2      125.46      169.13      9.22 o
 -24   0   2      359.12      282.16     10.84 o
 -22   0   2       53.20       34.13      7.62 o
 -20   0   2      554.81      682.68     24.91 o
 -18   0   2      319.82      243.45     12.10 o
 -16   0   2      544.32      688.74     29.29 o
 -14   0   2     5700.81     4529.46    154.29 o
 -12   0   2      974.35     1349.67     49.06 o
 -10   0   2     6229.11     5232.24    254.07 o
  -8   0   2     1576.94     1672.18     89.57 o
  -6   0   2    20856.96    19611.25   1454.88 o
  -4   0   2      470.77      760.44     18.48 o
  -2   0   2    19622.17    17169.64    371.18 o
   0   0   2      198.57       93.80      9.93 o
   2   0   2      548.14      895.75     15.55 o
   4   0   2       34.91       18.16      9.39 o
   6   0   2      543.95      557.67     11.94 o
   8   0   2      182.43      288.11      8.38 o
  10   0   2      127.63      257.15      8.32 o
  12   0   2      804.39      598.06     10.62 o
  14   0   2      164.28      155.39      6.94 o
  16   0   2       57.10       46.37      6.24 o
  18   0   2       23.56        9.32      6.20 o
  20   0   2       18.16       10.34      7.47 o
  22   0   2       96.85       60.23      7.32 o
  24   0   2       25.17       10.23      7.16 o
  26   0   2       18.68        9.45      6.59 o
  28   0   2       16.19       37.41      7.86 o
  30   0   2        3.04       11.01      9.20 o
 -33   1   2        0.07        4.01      6.40 o
 -31   1   2        1.06        5.57      5.98 o
 -29   1   2       22.36       23.71      5.80 o
 -27   1   2        3.35        6.99      4.89 o
 -25   1   2       28.07       26.73      5.45 o
 -23   1   2      163.06      152.82      5.89 o
 -21   1   2      112.20      100.29      5.17 o
 -19   1   2       81.30       73.88      5.37 o
 -17   1   2        4.21        6.10      4.93 o
 -15   1   2     2091.14     2064.18     49.40 o
 -13   1   2      218.70      186.10      6.16 o
 -11   1   2      174.11      207.64      5.98 o
  -9   1   2    40472.80    38723.34   1872.78 o
  -7   1   2      602.46      408.23     11.28 o
  -5   1   2     1631.08     1459.02     27.74 o
  -3   1   2     1137.12      843.05     18.85 o
  -1   1   2     2175.38     1892.34     35.44 o
   1   1   2      362.89      476.95     15.94 o
   3   1   2      424.96      366.93     13.40 o
   5   1   2    18456.88    19286.67    668.78 o
   7   1   2     4052.56     4540.65    120.57 o
   9   1   2      378.48      627.43     11.06 o
  11   1   2       38.28       79.31      5.02 o
  13   1   2      458.51      457.31     10.25 o
  15   1   2       66.23       65.78      5.12 o
  17   1   2        0.69       13.12      5.56 o
  19   1   2        0.16        3.63      5.00 o
  21   1   2       11.00       13.32      5.35 o
  23   1   2        2.31        2.42      4.89 o
  25   1   2        2.94       11.92      6.21 o
  27   1   2       12.48       10.51      5.58 o
  29   1   2        3.94        6.87      5.80 o
  31   1   2        8.67       11.92      7.42 o
 -34   2   2       10.00        9.16      8.10 o
 -32   2   2        3.44        1.89      5.91 o
 -30   2   2        9.59       16.92      6.08 o
 -28   2   2        1.61        4.30      6.06 o
 -26   2   2       21.97       36.33      5.38 o
 -24   2   2      109.27       84.96      4.94 o
 -22   2   2        7.21        9.62      5.09 o
 -20   2   2      699.16      702.93     14.64 o
 -18   2   2      122.07      138.45      5.15 o
 -16   2   2      420.42      441.39     10.17 o
 -14   2   2     3080.13     2881.21     75.61 o
 -12   2   2     1778.09     1781.22     45.35 o
 -10   2   2     7719.80     7926.43    196.97 o
  -8   2   2     7818.67     8189.08     95.00 o
  -6   2   2    16691.58    17711.64    165.22 o
  -4   2   2     5284.81     5329.23     40.65 o
  -2   2   2     3530.56     3681.33     42.13 o
   0   2   2      146.69      147.45      7.11 o
   2   2   2     7379.05     8750.50    108.30 o
   4   2   2      342.59      209.62      6.31 o
   6   2   2     9356.89     8913.11    248.29 o
   8   2   2      888.90      771.01     26.38 o
  10   2   2      330.13      363.70      9.46 o
  12   2   2        4.37        7.44      4.83 o
  14   2   2       65.04      101.61      6.25 o
  16   2   2        2.19        8.43      5.40 o
  18   2   2        2.92        4.75      5.63 o
  20   2   2       41.72       52.64      5.08 o
  22   2   2        4.33        8.25      4.46 o
  24   2   2       13.37       13.59      6.25 o
  26   2   2        1.16       -0.15      5.90 o
  28   2   2       12.69       17.12      5.54 o
  30   2   2        0.18        2.40      5.96 o
 -33   3   2        1.36        6.87      6.86 o
 -31   3   2        5.18        9.96      5.53 o
 -29   3   2       11.20        5.40      5.95 o
 -27   3   2       11.92       12.22      6.84 o
 -25   3   2       52.37       49.55      6.97 o
 -23   3   2      193.49      184.66      8.07 o
 -21   3   2       87.27      104.36      6.67 o
 -19   3   2       24.17       26.78      5.66 o
 -17   3   2        0.49        0.97      5.02 o
 -15   3   2     1895.30     1701.52     36.49 o
 -13   3   2        6.10       17.39      5.45 o
 -11   3   2     1819.23     1749.76     57.38 o
  -9   3   2    17907.84    18072.91    399.62 o
  -7   3   2        0.26       55.88      5.25 o
  -5   3   2     1135.86     1734.28     30.93 o
  -3   3   2     1895.45     2538.96     20.61 o
  -1   3   2      337.61      590.57     10.52 o
   1   3   2      423.85      247.00      5.94 o
   3   3   2     1619.64     2371.35     28.74 o
   5   3   2     6946.83     7024.12    126.65 o
   7   3   2     3419.55     3232.12     83.34 o
   9   3   2       85.22       80.60      4.97 o
  11   3   2        0.06        9.56      5.52 o
  13   3   2        1.13       22.62      6.07 o
  15   3   2        0.74       13.17      5.52 o
  17   3   2       26.38       13.38      6.48 o
  19   3   2        1.09       14.95      5.22 o
  21   3   2       53.43       68.49      5.74 o
  23   3   2        0.37        7.61      5.55 o
  25   3   2        0.00        7.32      5.56 o
  27   3   2        8.16       13.23      6.08 o
  29   3   2       15.44        5.83      7.06 o
 -30   4   2        0.41        0.37      6.01 o
 -28   4   2        6.07       14.97      6.16 o
 -26   4   2        0.18       -1.87      5.94 o
 -24   4   2        5.40        2.35      5.63 o
 -22   4   2       13.31       21.54      5.02 o
 -20   4   2      173.90      212.91      6.55 o
 -18   4   2      239.35      257.68      8.70 o
 -16   4   2        6.73        1.64      5.12 o
 -14   4   2      192.13      127.62      4.96 o
 -12   4   2     1069.99     1057.30     12.40 o
 -10   4   2     3917.11     3735.43     37.16 o
  -8   4   2     4660.28     4841.67     66.35 o
  -6   4   2     2224.13     2386.56     31.44 o
  -4   4   2     1068.63     1174.53      9.51 o
  -2   4   2      114.97      123.72      4.48 o
   0   4   2      200.35      182.14      5.01 o
   2   4   2     7910.33     8448.32     93.14 o
   4   4   2       89.18       56.64      5.40 o
   6   4   2     3715.81     4055.90     53.23 o
   8   4   2      155.66      153.79      5.58 o
  10   4   2      130.36      187.14      7.54 o
  12   4   2        1.06       10.57      5.99 o
  14   4   2        5.49       10.01      5.88 o
  16   4   2       11.64       11.30      4.71 o
  18   4   2      118.24       97.78      5.22 o
  20   4   2       86.29       72.95      5.86 o
  22   4   2        4.49       14.08      5.87 o
  24   4   2        9.13        5.56      6.99 o
  26   4   2        0.23        4.44      6.23 o
  28   4   2        0.11       -3.56      5.83 o
 -29   5   2        0.76        6.78      5.98 o
 -27   5   2        0.00        3.56      5.73 o
 -25   5   2        3.73        3.64      5.23 o
 -23   5   2       10.59       24.74      5.48 o
 -21   5   2        0.05        9.58      5.05 o
 -19   5   2        0.21        1.13      4.34 o
 -17   5   2       24.97       13.79      4.59 o
 -15   5   2       40.36       49.45      4.71 o
 -13   5   2        0.30        4.43      4.32 o
 -11   5   2      292.77      286.03      5.57 o
  -9   5   2       28.78       25.91      5.90 o
  -7   5   2      337.31      265.59      5.98 o
  -5   5   2       82.54      100.43      5.08 o
  -3   5   2       32.13       57.30      4.64 o
  -1   5   2       13.82        5.52      4.49 o
   1   5   2        0.72       12.38      4.27 o
   3   5   2      147.24      203.07      4.79 o
   5   5   2       10.96        3.72      4.55 o
   7   5   2      184.02      187.91      6.34 o
   9   5   2      133.78      163.36      5.08 o
  11   5   2      223.37      238.31      6.09 o
  13   5   2       85.87       80.38      5.63 o
  15   5   2       64.18       54.93      5.71 o
  17   5   2      202.46      168.68      6.23 o
  19   5   2        0.04       13.90      5.33 o
  21   5   2      197.96      161.90      6.14 o
  23   5   2        0.01        1.85      6.12 o
  25   5   2        1.69        6.30      6.31 o
  27   5   2       18.96       21.18      7.11 o
 -26   6   2        1.12        3.79      6.36 o
 -24   6   2        9.10        6.98      6.73 o
 -22   6   2        0.35        5.87      5.41 o
 -20   6   2        2.10        5.55      5.04 o
 -18   6   2        8.99        4.10      4.81 o
 -16   6   2       75.90       52.10      4.54 o
 -14   6   2      103.22      132.75      4.83 o
 -12   6   2      436.33      467.42      7.32 o
 -10   6   2      515.20      422.72      6.72 o
  -8   6   2       33.23       21.53      4.92 o
  -6   6   2        9.14       16.25      5.01 o
  -4   6   2      204.90      170.68      6.03 o
  -2   6   2       31.69       25.92      4.78 o
   0   6   2       88.18       92.46      4.43 o
   2   6   2      505.72      466.85     10.11 o
   4   6   2        2.56       10.13      5.53 o
   6   6   2        2.71       13.24      5.01 o
   8   6   2       14.01        6.64      4.56 o
  10   6   2       73.61      111.31      4.89 o
  12   6   2       24.30       15.14      4.53 o
  14   6   2        0.65       12.35      5.09 o
  16   6   2        6.17       13.05      5.06 o
  18   6   2       71.97       86.55      6.04 o
  20   6   2        9.57       12.15      5.91 o
  22   6   2        0.08        2.78      6.70 o
  24   6   2        2.89       -1.09      6.08 o
 -23   7   2        0.11        7.80      6.90 o
 -21   7   2        1.42        2.72      5.32 o
 -19   7   2       39.01       36.10      5.12 o
 -17   7   2        0.35        3.71      4.83 o
 -15   7   2       18.26       23.33      5.41 o
 -13   7   2       24.73        3.96      4.93 o
 -11   7   2        5.91        3.97      4.88 o
  -9   7   2        0.07        5.89      5.21 o
  -7   7   2       43.47       34.02      4.90 o
  -5   7   2      376.56      427.56     11.19 o
  -3   7   2       21.91       27.50      4.85 o
  -1   7   2       13.54       22.84      4.64 o
   1   7   2      143.31      145.93      5.71 o
   3   7   2       58.29       64.56      5.21 o
   5   7   2       18.14       11.68      4.24 o
   7   7   2       11.88        8.15      4.89 o
   9   7   2       70.09       77.15      4.47 o
  11   7   2       59.47       73.33      4.92 o
  13   7   2        1.60        6.05      5.37 o
  15   7   2        0.06        3.78      4.64 o
  17   7   2       50.78       50.07      5.20 o
  19   7   2        0.03        3.54      5.13 o
  21   7   2       24.94        9.26      8.34 o
 -20   8   2       13.35       12.24      6.51 o
 -18   8   2        6.99       -1.55      6.00 o
 -16   8   2        5.33       10.25      5.79 o
 -14   8   2        7.45        3.13      5.06 o
 -12   8   2       95.26       83.77      5.64 o
 -10   8   2        1.36        4.43      5.46 o
  -8   8   2        0.31        7.61      4.57 o
  -6   8   2       81.87       91.17      5.67 o
  -4   8   2      121.85      136.08      7.09 o
  -2   8   2       69.51       78.61      5.46 o
   0   8   2        1.31        4.79      5.18 o
   2   8   2        6.23       11.06      5.68 o
   4   8   2        2.30       15.84      4.92 o
   6   8   2       16.24       33.41      5.24 o
   8   8   2        0.13        5.39      4.86 o
  10   8   2       34.27       21.72      4.67 o
  12   8   2        8.40       14.12      4.81 o
  14   8   2        2.37        1.04      4.86 o
  16   8   2        0.91        4.75      4.55 o
 -13   9   2        0.01       11.91      6.38 o
 -11   9   2        2.32        2.66      5.92 o
  -9   9   2       22.19       12.58      6.27 o
  -7   9   2        3.60        9.37      4.70 o
  -5   9   2      161.12      143.15      5.80 o
  -3   9   2       27.34       36.90      5.97 o
  -1   9   2       14.11       22.32      6.03 o
   1   9   2       21.40       19.20      5.15 o
   3   9   2        7.57        5.30      6.01 o
   5   9   2       12.87       10.72      5.36 o
   7   9   2        2.21        1.53      5.64 o
   9   9   2       10.28       16.04      5.22 o
  11   9   2        0.90        2.53      5.76 o
 -35   1   3        1.92        4.87      6.27 o
 -33   1   3        0.80       -0.05      5.35 o
 -31   1   3        1.46        6.93      5.78 o
 -29   1   3        4.66        5.13      4.91 o
 -27   1   3        3.63        1.89      4.78 o
 -25   1   3      135.30      151.55      5.56 o
 -23   1   3       17.43        3.78      5.12 o
 -21   1   3      578.28      636.63     19.40 o
 -19   1   3      102.15      131.30      5.24 o
 -17   1   3       36.36       42.46      5.01 o
 -15   1   3      352.54      293.72     10.58 o
 -13   1   3     1361.76     1180.69     33.52 o
 -11   1   3       37.42      119.39      5.63 o
  -9   1   3      373.53      197.06      7.96 o
  -7   1   3     1396.46     1627.22     39.78 o
  -5   1   3     2055.70     2336.82     51.88 o
  -3   1   3     1892.97     1712.81     55.32 o
  -1   1   3     5580.36     4866.43    177.45 o
   1   1   3    21890.52    21929.37    667.08 o
   3   1   3     6671.01     6586.03    223.56 o
   5   1   3       54.98       22.95      6.48 o
   7   1   3     1596.68     1338.46     34.92 o
   9   1   3     1565.74     1428.65     31.08 o
  11   1   3      109.84       92.66      4.94 o
  13   1   3       53.88       43.39      5.07 o
  15   1   3       13.52       26.95      5.26 o
  17   1   3      150.85      149.75      5.14 o
  19   1   3       61.28       66.37      5.49 o
  21   1   3      231.82      216.76      7.99 o
  23   1   3       25.43       40.51      5.87 o
  25   1   3        0.91        1.00      6.04 o
  27   1   3        1.07       -4.04      5.38 o
  29   1   3        4.10        6.42      5.91 o
 -34   2   3        0.02        4.03      6.88 o
 -32   2   3        2.11        3.86      5.37 o
 -30   2   3        1.47        5.67      5.05 o
 -28   2   3      152.55      135.44      5.30 o
 -26   2   3        0.31       -0.48      5.02 o
 -24   2   3        6.88       13.53      4.88 o
 -22   2   3        1.26        4.19      4.97 o
 -20   2   3       22.59       18.85      4.61 o
 -18   2   3      751.69      654.05     15.88 o
 -16   2   3      719.29      854.63     23.32 o
 -14   2   3     3389.11     3268.55     87.71 o
 -12   2   3       93.40      113.53      5.44 o
 -10   2   3      794.67      873.13     21.00 o
  -8   2   3      267.49      228.32      7.04 o
  -6   2   3     7306.53     7135.88     99.93 o
  -4   2   3     4526.41     5519.71     91.53 o
  -2   2   3       37.78       47.07      6.13 o
   0   2   3     1377.55     1599.30     30.28 o
   2   2   3      828.04      867.86     23.19 o
   4   2   3      584.89      739.21     19.43 o
   6   2   3      297.38      445.79     13.75 o
   8   2   3      598.93      485.86     10.88 o
  10   2   3      271.51      244.23      5.98 o
  12   2   3        1.13        8.98      5.13 o
  14   2   3        0.60        0.52      5.21 o
  16   2   3        8.22        1.67      4.64 o
  18   2   3       35.61       39.35      5.75 o
  20   2   3        0.00       -1.24      5.01 o
  22   2   3       12.03       19.55      4.94 o
  24   2   3      113.77      123.00      6.67 o
  26   2   3        0.39       -0.65      5.83 o
  28   2   3        3.70        4.89      5.76 o
  30   2   3        0.46        5.03      6.57 o
 -33   3   3        4.77       13.56      7.23 o
 -31   3   3        3.02       14.41      6.95 o
 -29   3   3        2.51        7.39      6.14 o
 -27   3   3        2.69        2.29      5.74 o
 -25   3   3      140.97      151.12      5.92 o
 -23   3   3      111.58      131.52      5.65 o
 -21   3   3       20.40       40.17      5.77 o
 -19   3   3      856.79      827.00     17.51 o
 -17   3   3      435.05      409.20     11.59 o
 -15   3   3      815.28      770.75     15.35 o
 -13   3   3    11566.35    11376.92    270.13 o
 -11   3   3     1824.58     1841.80     26.09 o
  -9   3   3     1727.88     1779.73     31.27 o
  -7   3   3     4205.91     3796.38     44.81 o
  -5   3   3      600.64      638.64      6.47 o
  -3   3   3     1298.30     1558.41     21.15 o
  -1   3   3      571.20      593.63     10.99 o
   1   3   3     8852.76     9099.57    246.77 o
   3   3   3       70.55       39.80      4.76 o
   5   3   3      792.71      904.19     18.61 o
   7   3   3       70.92       62.89      5.40 o
   9   3   3      204.69      308.57     12.28 o
  11   3   3       58.11       71.29      5.01 o
  13   3   3       57.33       42.34      5.53 o
  15   3   3       19.65       15.75      5.47 o
  17   3   3      251.11      184.60      4.95 o
  19   3   3        1.84       13.41      5.25 o
  21   3   3       30.58       51.55      5.09 o
  23   3   3       66.59       60.15      5.39 o
  25   3   3       41.21       43.42      6.11 o
  27   3   3        6.69        4.23      4.98 o
  29   3   3        0.70       11.00      6.27 o
 -32   4   3        0.10        5.45      6.78 o
 -30   4   3        1.08        8.89      6.99 o
 -28   4   3       24.26       22.19      6.22 o
 -26   4   3        2.67        2.75      7.08 o
 -24   4   3       14.41        8.87      6.27 o
 -22   4   3      110.45       67.80      5.42 o
 -20   4   3       23.97       14.11      5.15 o
 -18   4   3      584.17      560.09     16.03 o
 -16   4   3      179.54      137.95      5.90 o
 -14   4   3      921.87      971.47     13.95 o
 -12   4   3      724.92      636.01      7.39 o
 -10   4   3     2161.62     2171.92     56.64 o
  -8   4   3     2059.32     1961.97     30.54 o
  -6   4   3      264.72      327.30      5.63 o
  -4   4   3      351.14      309.04      7.89 o
  -2   4   3      746.27      903.08     15.66 o
   0   4   3       83.69       43.30      5.21 o
   2   4   3     3910.87     3628.30     68.31 o
   4   4   3      433.42      271.46      6.90 o
   6   4   3       21.40       34.61      4.45 o
   8   4   3        2.40        8.81      4.45 o
  10   4   3       53.08       88.91      5.75 o
  12   4   3       23.45        4.78      5.42 o
  14   4   3        3.10       24.28      5.63 o
  16   4   3      210.70      301.92      7.81 o
  18   4   3       14.82       32.68      5.15 o
  20   4   3        0.81        3.76      5.73 o
  22   4   3       10.89       16.08      5.84 o
  24   4   3       78.26       69.01      5.93 o
  26   4   3       27.03       42.67      7.62 o
  28   4   3       12.66       20.45      7.88 o
 -29   5   3       18.77       14.70      6.62 o
 -27   5   3        3.57        8.98      5.95 o
 -25   5   3        0.27       11.93      6.70 o
 -23   5   3        6.65       18.18      5.96 o
 -21   5   3        6.66        0.22      4.77 o
 -19   5   3      235.43      155.95      4.84 o
 -17   5   3      925.74      966.82     23.09 o
 -15   5   3       59.87       33.73      4.86 o
 -13   5   3     1899.33     1646.87     19.80 o
 -11   5   3       38.18       70.42      5.70 o
  -9   5   3       94.12       63.78      5.01 o
  -7   5   3      840.25      867.99     18.59 o
  -5   5   3      586.82      560.69      6.34 o
  -3   5   3      329.11      444.08      6.21 o
  -1   5   3      968.98     1136.11     23.57 o
   1   5   3     1376.14     1444.71     27.62 o
   3   5   3        7.32        1.16      4.81 o
   5   5   3      577.28      635.86     14.59 o
   7   5   3       26.25       28.92      4.67 o
   9   5   3        0.01        2.81      4.63 o
  11   5   3        7.00        9.86      4.40 o
  13   5   3       80.62       49.84      5.33 o
  15   5   3        0.22        2.94      5.14 o
  17   5   3        9.85       13.72      5.12 o
  19   5   3       16.48       17.10      5.44 o
  21   5   3        9.71        8.23      6.36 o
  23   5   3       65.03       54.13      5.92 o
  25   5   3       23.87       17.21      6.36 o
 -28   6   3        1.40        4.60      6.43 o
 -26   6   3        3.71        4.65      7.25 o
 -24   6   3       53.23       64.79      5.93 o
 -22   6   3        9.11        1.71      5.15 o
 -20   6   3        3.10       13.80      4.76 o
 -18   6   3       52.56       37.80      4.65 o
 -16   6   3       36.38       49.27      5.36 o
 -14   6   3      165.94      144.62      6.07 o
 -12   6   3      298.51      264.70      7.81 o
 -10   6   3     1692.06     1709.69     33.16 o
  -8   6   3      772.48      822.06      8.93 o
  -6   6   3      283.94      298.41      5.22 o
  -4   6   3       68.21       77.88      5.05 o
  -2   6   3      214.91      215.14      5.04 o
   0   6   3       32.58       46.61      4.90 o
   2   6   3      975.76      990.28     13.67 o
   4   6   3        8.18       11.23      4.19 o
   6   6   3      224.57      177.81      5.26 o
   8   6   3       34.91       54.85      5.01 o
  10   6   3        1.17        4.95      5.09 o
  12   6   3      101.15      100.86      5.58 o
  14   6   3       17.14       21.86      5.70 o
  16   6   3      259.18      225.54      8.00 o
  18   6   3        9.96        8.62      6.99 o
  20   6   3        0.63       -7.40      5.97 o
  22   6   3        5.75        3.96      6.92 o
 -25   7   3        9.56       19.98      7.98 o
 -23   7   3        2.79        5.90      6.42 o
 -21   7   3       24.78       33.16      5.91 o
 -19   7   3        1.88        6.02      5.49 o
 -17   7   3      106.58      106.95      5.77 o
 -15   7   3        5.45       13.78      5.79 o
 -13   7   3       13.50        2.31      4.95 o
 -11   7   3      107.89      109.95      4.87 o
  -9   7   3      536.34      576.97      6.88 o
  -7   7   3      147.14      138.13      5.55 o
  -5   7   3        2.23        2.13      4.93 o
  -3   7   3       36.55       56.12      5.34 o
  -1   7   3      167.56      212.56      6.90 o
   1   7   3        2.75       14.99      4.39 o
   3   7   3        0.57        6.05      4.91 o
   5   7   3      120.41      121.36      5.20 o
   7   7   3       31.17       21.28      4.65 o
   9   7   3        3.51        4.43      4.73 o
  11   7   3        4.44        4.85      4.62 o
  13   7   3       52.76       39.33      4.21 o
  15   7   3        0.47       -2.12      5.52 o
  17   7   3       14.55       23.69      6.15 o
  19   7   3        8.52        9.62      7.42 o
 -20   8   3       21.76       24.13      6.13 o
 -18   8   3       12.87       17.93      5.51 o
 -16   8   3        4.37       -2.65      5.82 o
 -14   8   3       61.96       49.66      6.11 o
 -12   8   3        4.25       -0.49      5.95 o
 -10   8   3      370.79      362.13     13.43 o
  -8   8   3       12.95       18.85      5.24 o
  -6   8   3      175.99      196.09      6.41 o
  -4   8   3       40.90       50.18      5.33 o
  -2   8   3        8.14        8.55      4.80 o
   0   8   3       28.60       35.70      5.38 o
   2   8   3       38.03       26.32      5.88 o
   4   8   3        3.54        8.23      5.13 o
   6   8   3       23.14       18.04      4.96 o
   8   8   3        1.17        3.56      4.55 o
  10   8   3        1.41        1.71      4.36 o
  12   8   3       20.49       19.33      4.67 o
  14   8   3       12.08       12.78      5.25 o
  16   8   3       28.48       13.47      6.11 o
 -15   9   3        8.97        7.30      5.51 o
 -13   9   3        2.59        6.12      6.38 o
 -11   9   3       23.90        9.06      5.35 o
  -9   9   3       31.74       17.71      5.97 o
  -7   9   3        9.86       14.69      6.36 o
  -5   9   3       21.23       40.73      6.75 o
  -3   9   3        5.82       11.71      5.19 o
  -1   9   3        0.25        8.73      6.02 o
   1   9   3        0.04        7.14      5.70 o
   3   9   3        0.42        1.03      5.45 o
   5   9   3        6.43        6.42      6.18 o
   7   9   3        3.10       10.04      4.90 o
   9   9   3        3.42       10.60      5.73 o
 -34   0   4        3.55        6.42      8.49 o
 -32   0   4        3.15        2.27      7.93 o
 -30   0   4       30.05       23.30      8.03 o
 -28   0   4        3.39        4.53      7.76 o
 -26   0   4        0.27        0.99      7.94 o
 -24   0   4      109.11       79.80      7.92 o
 -22   0   4       39.75       17.40      7.58 o
 -20   0   4        7.18        3.50      7.57 o
 -18   0   4      229.83      247.06     13.70 o
 -16   0   4       48.52       31.41      6.42 o
 -14   0   4       57.77       55.04      6.71 o
 -12   0   4       92.38       89.77      9.93 o
 -10   0   4       49.12       29.79     11.27 o
  -8   0   4     8713.20     9515.27     69.62 o
  -6   0   4      121.93      304.88     14.32 o
  -4   0   4     4708.04     5768.76    116.60 o
  -2   0   4     2595.10     3270.21     62.46 o
   0   0   4    11041.58    11941.38    269.16 o
   2   0   4     1665.45     2121.14     32.41 o
   4   0   4     1892.93     1406.27     29.16 o
   6   0   4      970.28      883.92     22.48 o
   8   0   4      818.78     1013.22     24.35 o
  10   0   4       45.82       83.03      6.49 o
  12   0   4     1246.31     1298.84     18.12 o
  14   0   4       23.96        9.53      6.81 o
  16   0   4       89.59       95.17      6.29 o
  18   0   4        0.04        3.62      6.12 o
  20   0   4      178.69      216.79      9.82 o
  22   0   4        1.93        2.30      8.01 o
  24   0   4        0.75        0.07      8.77 o
  26   0   4       25.40       14.88      7.35 o
  28   0   4       11.85       18.73      8.06 o
 -35   1   4        0.39        2.63      6.64 o
 -33   1   4        5.11        5.57      6.04 o
 -31   1   4        0.27        1.44      5.75 o
 -29   1   4        2.32        9.67      5.66 o
 -27   1   4       22.46       20.82      5.34 o
 -25   1   4       94.41      112.75      5.25 o
 -23   1   4        0.02        4.88      5.11 o
 -21   1   4        6.58       11.18      5.66 o
 -19   1   4        0.48        2.85      4.96 o
 -17   1   4       36.84       53.12      5.27 o
 -15   1   4       82.15       60.06      5.01 o
 -13   1   4     2657.20     2513.63     98.62 o
 -11   1   4      560.99      660.24     22.62 o
  -9   1   4      678.76      753.23     27.74 o
  -7   1   4      168.04      207.28      8.48 o
  -5   1   4     1236.39     1161.50     34.24 o
  -3   1   4     9839.18     9420.56    292.19 o
  -1   1   4     1246.55      930.48     30.55 o
   1   1   4      302.20      327.23      9.85 o
   3   1   4      927.56     1072.21     31.53 o
   5   1   4     1265.34     1578.01     39.87 o
   7   1   4        0.11        0.13      4.47 o
   9   1   4      514.17      447.68     10.56 o
  11   1   4      146.91      122.12      4.79 o
  13   1   4      647.29      584.19     12.32 o
  15   1   4        0.15        3.22      4.80 o
  17   1   4      136.78      105.66      5.24 o
  19   1   4        2.93        2.95      4.89 o
  21   1   4       58.87       67.04      5.36 o
  23   1   4        0.44        6.46      6.40 o
  25   1   4        0.92        2.42      5.78 o
  27   1   4       74.03       62.09      6.50 o
  29   1   4        2.64       13.73      6.63 o
 -34   2   4        0.01        5.12      6.15 o
 -32   2   4        3.67       13.34      6.23 o
 -30   2   4       10.86        6.37      6.02 o
 -28   2   4        3.66        7.52      4.94 o
 -26   2   4        0.18        1.06      5.02 o
 -24   2   4       35.68       48.17      5.21 o
 -22   2   4       57.06       48.31      5.49 o
 -20   2   4      111.08       98.84      5.42 o
 -18   2   4      576.05      585.83     14.52 o
 -16   2   4      252.63      212.03      7.85 o
 -14   2   4      431.22      464.06     15.69 o
 -12   2   4      110.81      106.46      7.44 o
 -10   2   4      482.46      579.39     13.60 o
  -8   2   4       88.25      168.69      5.64 o
  -6   2   4       22.61       24.23      7.07 o
  -4   2   4     2439.50     2526.85     52.47 o
  -2   2   4     1690.82     1456.26     38.26 o
   0   2   4     1562.64     1141.94     29.41 o
   2   2   4      173.09      115.56      5.55 o
   4   2   4       22.57       17.19      4.97 o
   6   2   4      116.30      104.19      4.86 o
   8   2   4       20.67       28.24      5.06 o
  10   2   4       99.69       90.16      4.90 o
  12   2   4      172.46      186.56      5.05 o
  14   2   4       33.19       20.16      5.06 o
  16   2   4      236.15      233.33      6.30 o
  18   2   4       24.12       16.11      4.78 o
  20   2   4      132.42      160.15      5.41 o
  22   2   4       74.55      117.83      6.65 o
  24   2   4        5.92       15.62      5.96 o
  26   2   4       42.63       37.35      6.37 o
  28   2   4       17.03       21.53      6.56 o
 -33   3   4        2.66        6.02      7.64 o
 -31   3   4        0.72        8.04      7.60 o
 -29   3   4        9.05       12.11      5.69 o
 -27   3   4        2.05        5.84      5.22 o
 -25   3   4      194.04      188.47      6.70 o
 -23   3   4       99.59      102.44      5.36 o
 -21   3   4        4.78        7.50      4.82 o
 -19   3   4       63.59       96.35      5.45 o
 -17   3   4      335.53      388.25      9.08 o
 -15   3   4      591.73      481.18     14.77 o
 -13   3   4       14.03        7.09      5.65 o
 -11   3   4     1080.71      990.62     24.93 o
  -9   3   4      139.39       99.97      5.32 o
  -7   3   4      753.87     1039.81     14.60 o
  -5   3   4        3.07        1.18      4.80 o
  -3   3   4      364.97      321.68      7.60 o
  -1   3   4      302.10      236.29      5.69 o
   1   3   4      262.00      323.80     10.63 o
   3   3   4      787.04      676.68     16.63 o
   5   3   4       21.94        5.95      4.55 o
   7   3   4      172.62      161.35      5.47 o
   9   3   4      153.62      148.71      5.47 o
  11   3   4      228.36      261.10      6.79 o
  13   3   4      306.44      353.51      6.40 o
  15   3   4       71.82       69.96      4.88 o
  17   3   4      227.14      243.37      5.93 o
  19   3   4        2.67       16.21      6.22 o
  21   3   4      108.21      106.64      5.43 o
  23   3   4        0.21       12.98      5.51 o
  25   3   4        1.16       10.03      6.05 o
  27   3   4      109.95       91.83      6.40 o
 -32   4   4       21.65       31.86      7.22 o
 -30   4   4        0.25        3.60      6.74 o
 -28   4   4        0.66       -0.50      7.08 o
 -26   4   4       47.26       52.04      6.22 o
 -24   4   4      180.89      152.30      6.09 o
 -22   4   4      154.40      145.84      5.74 o
 -20   4   4      303.96      313.64      8.64 o
 -18   4   4     1410.60     1240.05     29.10 o
 -16   4   4      139.92      149.04      5.51 o
 -14   4   4     1331.30     1324.46     27.90 o
 -12   4   4      155.18      169.36      6.09 o
 -10   4   4      134.95      116.52      5.26 o
  -8   4   4     1102.08     1001.23     18.79 o
  -6   4   4      476.97      649.07     10.06 o
  -4   4   4     2508.27     2301.12     48.53 o
  -2   4   4      913.96     1177.34      7.98 o
   0   4   4      639.55      730.49     10.90 o
   2   4   4       77.96       97.58      5.30 o
   4   4   4      463.93      592.90     11.77 o
   6   4   4       56.71       76.43      5.10 o
   8   4   4        0.13        5.80      4.94 o
  10   4   4      176.44      138.85      5.26 o
  12   4   4      698.28      556.99     18.06 o
  14   4   4       53.42       27.79      5.32 o
  16   4   4      242.88      301.19      7.31 o
  18   4   4      173.31      117.22      6.05 o
  20   4   4        0.99       13.80      5.43 o
  22   4   4      137.40      152.28      6.52 o
  24   4   4        3.98       15.40      6.15 o
  26   4   4       22.83       18.44      6.54 o
 -31   5   4        2.18        9.34      6.61 o
 -29   5   4       40.98       45.42      7.11 o
 -27   5   4       10.04       12.07      7.22 o
 -25   5   4       10.11       13.12      5.89 o
 -23   5   4      167.03      139.99      5.93 o
 -21   5   4        3.11        7.93      4.97 o
 -19   5   4       64.47       92.61      5.15 o
 -17   5   4      952.05     1035.72     28.69 o
 -15   5   4     1473.67     1323.62     29.78 o
 -13   5   4     3153.80     2853.71     44.83 o
 -11   5   4        2.34        6.47      4.87 o
  -9   5   4      239.38      261.16      5.91 o
  -7   5   4        4.32        9.79      4.74 o
  -5   5   4       81.91      108.39      4.92 o
  -3   5   4     2143.91     2277.58     41.10 o
  -1   5   4        1.18        2.99      4.29 o
   1   5   4      914.06      980.65     17.02 o
   3   5   4       27.63       19.49      5.12 o
   5   5   4      147.24      144.80      5.22 o
   7   5   4        2.33        8.66      4.18 o
   9   5   4       19.10       23.90      5.47 o
  11   5   4       78.97       57.81      5.21 o
  13   5   4       14.98       16.12      5.38 o
  15   5   4       46.70       39.08      6.02 o
  17   5   4       15.51       19.49      5.64 o
  19   5   4        3.69        0.66      5.70 o
  21   5   4       18.37       13.71      6.04 o
  23   5   4       12.92       12.51      6.85 o
  25   5   4        1.23        2.08      5.63 o
 -28   6   4        4.47       10.98      7.51 o
 -26   6   4       93.98       86.06      7.27 o
 -24   6   4        1.16        1.87      5.80 o
 -22   6   4        8.67       15.43      5.46 o
 -20   6   4       61.57       41.72      5.70 o
 -18   6   4      175.21      121.87      4.98 o
 -16   6   4       39.13       29.12      4.51 o
 -14   6   4      794.37      869.62     17.96 o
 -12   6   4      363.09      318.68      6.25 o
 -10   6   4      124.05      140.66      5.93 o
  -8   6   4      157.98      144.24      4.75 o
  -6   6   4      645.65      725.07     12.18 o
  -4   6   4       35.97       29.88      4.39 o
  -2   6   4        2.14        1.34      4.52 o
   0   6   4      504.54      559.90     10.75 o
   2   6   4        0.13       10.36      4.83 o
   4   6   4       50.12       50.23      4.86 o
   6   6   4        6.37       25.69      4.92 o
   8   6   4        1.89        0.66      4.56 o
  10   6   4        3.64        3.94      4.68 o
  12   6   4        0.54        6.71      4.50 o
  14   6   4        1.85        3.78      5.99 o
  16   6   4       90.56      102.25      5.79 o
  18   6   4       35.46       30.35      5.97 o
  20   6   4        7.09        5.61      6.19 o
  22   6   4        0.13        7.04      5.74 o
 -25   7   4       63.09       47.99      7.99 o
 -23   7   4        0.49        6.75      5.85 o
 -21   7   4       34.33       47.86      6.14 o
 -19   7   4       36.34       32.18      6.26 o
 -17   7   4      180.53      147.73      5.61 o
 -15   7   4      272.92      239.33      6.15 o
 -13   7   4      561.97      518.02      7.49 o
 -11   7   4      189.66      235.82      7.32 o
  -9   7   4      119.69      143.03      7.06 o
  -7   7   4       28.49       37.89      4.73 o
  -5   7   4        0.19        7.19      4.84 o
  -3   7   4      225.00      207.63      6.44 o
  -1   7   4        1.37        3.41      4.22 o
   1   7   4      154.94      114.76      5.05 o
   3   7   4        2.61       11.70      4.38 o
   5   7   4        0.83        7.43      4.96 o
   7   7   4       11.72       30.17      4.79 o
   9   7   4       55.45       83.16      4.72 o
  11   7   4       62.71       34.72      5.15 o
  13   7   4        6.95        0.69      4.83 o
  15   7   4        0.14       -1.18      6.25 o
  17   7   4        2.39       -1.94      6.65 o
  19   7   4        0.63        3.05      7.05 o
 -20   8   4        0.52       -0.60      5.35 o
 -18   8   4       14.02       13.44      5.22 o
 -16   8   4       17.51       17.08      4.72 o
 -14   8   4       18.52       16.37      5.23 o
 -12   8   4       47.80       50.83      6.03 o
 -10   8   4       22.98       27.46      5.27 o
  -8   8   4        1.88       11.10      4.68 o
  -6   8   4       35.59       38.00      5.12 o
  -4   8   4        0.36       10.47      5.46 o
  -2   8   4       10.93       12.86      5.34 o
   0   8   4       49.84       40.95      5.09 o
   2   8   4        4.55       17.36      5.78 o
   4   8   4        1.35        4.66      4.79 o
   6   8   4        4.63        7.09      4.39 o
   8   8   4       14.81       24.79      5.29 o
  10   8   4        4.45        2.55      4.36 o
  12   8   4       14.27       22.15      4.77 o
  14   8   4        3.17        7.38      5.20 o
 -15   9   4        4.35        6.88      5.83 o
 -13   9   4        9.65        2.98      5.34 o
 -11   9   4       20.85       21.24      5.60 o
  -9   9   4       11.17       13.50      5.73 o
  -7   9   4       10.95       19.97      4.80 o
  -5   9   4        4.67        7.83      5.15 o
  -3   9   4        2.85       14.68      6.67 o
  -1   9   4        0.10       10.68      6.11 o
   1   9   4        6.04        5.91      5.16 o
   3   9   4        0.03        8.74      6.24 o
   5   9   4        1.04        1.83      6.41 o
   7   9   4        2.50        4.71      4.93 o
   9   9   4       15.55       13.76      5.88 o
 -35   1   5        0.69        8.59      6.26 o
 -33   1   5        5.38        6.22      5.91 o
 -31   1   5        0.08        7.14      5.46 o
 -29   1   5       25.99       53.89      5.71 o
 -27   1   5        7.69        3.76      5.45 o
 -25   1   5        8.11        7.14      5.37 o
 -23   1   5        0.36        3.31      5.06 o
 -21   1   5       28.42       21.63      5.45 o
 -19   1   5       39.41       28.39      5.36 o
 -17   1   5       96.46       83.38      6.02 o
 -15   1   5      491.33      445.66     13.81 o
 -13   1   5      139.04      145.02      6.35 o
 -11   1   5     2921.18     2898.28    100.93 o
  -9   1   5        9.03       17.51      6.79 o
  -7   1   5     3310.74     2662.11     77.80 o
  -5   1   5     2394.43     1766.47     44.60 o
  -3   1   5        4.17       34.08     19.41 o
  -1   1   5     2463.63     2684.71     73.88 o
   1   1   5      248.69      236.83      8.02 o
   3   1   5     1571.77     1451.75     38.31 o
   5   1   5     1234.28     1364.20     31.35 o
   7   1   5       40.02       36.04      4.66 o
   9   1   5      458.01      450.42     12.25 o
  11   1   5     1404.80     1539.21     39.22 o
  13   1   5      389.27      308.54      8.32 o
  15   1   5        2.63       10.44      5.64 o
  17   1   5      244.65      288.37      5.45 o
  19   1   5       20.64       23.57      5.33 o
  21   1   5      125.27      107.38      5.70 o
  23   1   5      767.66      634.36     18.75 o
  25   1   5      189.29      198.75      6.43 o
  27   1   5       16.93       17.24      6.47 o
 -34   2   5       12.43       12.15      5.86 o
 -32   2   5       14.69       13.12      6.22 o
 -30   2   5        5.21        7.58      6.05 o
 -28   2   5       12.77       14.41      5.18 o
 -26   2   5      104.00       97.16      5.67 o
 -24   2   5        8.90       10.60      5.60 o
 -22   2   5       17.80       17.99      5.11 o
 -20   2   5      169.73      168.83      6.32 o
 -18   2   5      235.92      240.01      9.87 o
 -16   2   5       63.57       83.95      6.27 o
 -14   2   5      990.40     1081.74     47.36 o
 -12   2   5      274.56      237.38      7.37 o
 -10   2   5       33.36       27.74      5.93 o
  -8   2   5      464.69      554.66     14.91 o
  -6   2   5      840.42      994.49     35.87 o
  -4   2   5     4860.43     5034.06    140.60 o
  -2   2   5        0.07        4.10      5.03 o
   0   2   5      619.91      673.30     25.85 o
   2   2   5       16.51       25.85      5.00 o
   4   2   5     1725.65     1770.70     54.14 o
   6   2   5     2151.55     2117.58     55.73 o
   8   2   5     6363.16     6493.07    124.96 o
  10   2   5      275.88      290.90      7.89 o
  12   2   5      173.88      205.39      5.18 o
  14   2   5      179.49      141.27      5.07 o
  16   2   5      190.28      242.72      5.97 o
  18   2   5       58.07       67.67      5.54 o
  20   2   5        7.89       22.46      5.02 o
  22   2   5      375.78      370.46      8.14 o
  24   2   5       36.90       34.27      5.91 o
  26   2   5       37.42       53.34      6.12 o
  28   2   5       28.68       23.11      5.69 o
 -33   3   5        8.45       15.41      6.79 o
 -31   3   5       11.88        7.36      5.66 o
 -29   3   5        1.37        2.85      6.09 o
 -27   3   5        7.05        9.75      6.19 o
 -25   3   5       78.16       70.63      6.36 o
 -23   3   5      233.03      232.62      9.31 o
 -21   3   5      150.48      160.02      9.42 o
 -19   3   5     1277.77     1322.80     63.20 o
 -17   3   5     1651.76     1568.59     73.42 o
 -15   3   5     1204.08     1193.70     33.61 o
 -13   3   5       13.77       18.26      4.91 o
 -11   3   5     1208.46     1341.56     33.36 o
  -9   3   5       80.37       87.79      6.03 o
  -7   3   5     2221.97     2658.33     50.87 o
  -5   3   5     1304.77     1474.27     20.38 o
  -3   3   5     4900.49     5531.29    138.89 o
  -1   3   5       12.20        8.13      5.16 o
   1   3   5      878.41     1142.83     32.97 o
   3   3   5      270.05      182.33      6.05 o
   5   3   5        4.03        1.88      5.20 o
   7   3   5       45.19       71.61      5.10 o
   9   3   5        8.54        9.41      5.49 o
  11   3   5     1456.34     1403.34     19.97 o
  13   3   5       23.62       32.94      5.22 o
  15   3   5       35.13       44.38      5.42 o
  17   3   5      171.56      153.83      5.76 o
  19   3   5       11.67        9.63      4.65 o
  21   3   5       28.61       30.72      5.13 o
  23   3   5      103.14       72.17      5.62 o
  25   3   5       21.15       30.32      6.33 o
  27   3   5        0.28       14.45      6.12 o
 -32   4   5        0.31        0.32      6.43 o
 -30   4   5        8.76       25.35      6.42 o
 -28   4   5       52.64       60.85      6.30 o
 -26   4   5       13.25       13.19      5.03 o
 -24   4   5       44.59       42.85      5.78 o
 -22   4   5      137.33      170.00     12.29 o
 -20   4   5      718.24      591.93     27.89 o
 -18   4   5     1649.32     1535.23     35.33 o
 -16   4   5      110.97      145.33      6.26 o
 -14   4   5        6.88       22.27      5.14 o
 -12   4   5      142.41      187.68      5.80 o
 -10   4   5      659.50      739.28     10.89 o
  -8   4   5     1901.64     2015.92     33.01 o
  -6   4   5      215.32      291.34      6.12 o
  -4   4   5     5338.44     5443.98     80.23 o
  -2   4   5      142.74      133.59      6.11 o
   0   4   5       60.94       46.29      4.84 o
   2   4   5       27.32       27.63      4.75 o
   4   4   5        0.02       -0.81      4.58 o
   6   4   5      140.24      137.99      5.37 o
   8   4   5      132.78      154.33      4.92 o
  10   4   5      164.22      176.57      5.31 o
  12   4   5       38.95       56.16      5.81 o
  14   4   5       41.77       40.89      5.69 o
  16   4   5        8.94       15.35      5.27 o
  18   4   5        4.13       11.25      6.34 o
  20   4   5        2.03        4.32      7.04 o
  22   4   5       60.71       68.75      6.78 o
  24   4   5        4.43        3.16      6.78 o
 -31   5   5       38.07       35.39      7.87 o
 -29   5   5       27.66       32.76      6.97 o
 -27   5   5       16.37       26.79      6.51 o
 -25   5   5       31.46       12.94      5.52 o
 -23   5   5      174.67      190.96     12.29 o
 -21   5   5       24.21       12.44      6.62 o
 -19   5   5      788.58      963.18     23.95 o
 -17   5   5      111.75      151.23      6.31 o
 -15   5   5     2060.83     1951.68     43.23 o
 -13   5   5       53.96       56.37      5.73 o
 -11   5   5      203.06      213.51      5.99 o
  -9   5   5      123.08      122.77      6.40 o
  -7   5   5      352.19      403.42      8.52 o
  -5   5   5      247.54      260.96      7.91 o
  -3   5   5      934.81     1021.26     20.79 o
  -1   5   5       70.34       99.23      5.46 o
   1   5   5        2.27        2.45      5.32 o
   3   5   5        9.97       28.30      4.88 o
   5   5   5        3.83       24.07      4.90 o
   7   5   5        7.24        1.12      5.43 o
   9   5   5       49.86       22.07      4.69 o
  11   5   5      277.54      304.51      8.02 o
  13   5   5       22.17       53.22      5.60 o
  15   5   5       82.74       56.35      5.57 o
  17   5   5       31.50       39.04      5.89 o
  19   5   5        4.78       15.75      5.86 o
  21   5   5        1.72       -4.66      6.65 o
  23   5   5       23.14       12.87      7.05 o
 -28   6   5       50.09       35.81      7.41 o
 -26   6   5       32.36       35.18      7.00 o
 -24   6   5       16.91       27.54      6.43 o
 -22   6   5      142.80      105.13      6.29 o
 -20   6   5       80.14       87.15      5.92 o
 -18   6   5      542.20      527.53     13.01 o
 -16   6   5       26.35       41.26      5.49 o
 -14   6   5      311.49      364.64      8.34 o
 -12   6   5       56.47       69.03      5.80 o
 -10   6   5        9.18       11.01      4.67 o
  -8   6   5      622.71      639.61     13.95 o
  -6   6   5        8.76       12.92      4.91 o
  -4   6   5      581.96      562.12     11.08 o
  -2   6   5       63.45       71.94      4.54 o
   0   6   5       57.19       44.28      5.41 o
   2   6   5        8.04        6.37      4.70 o
   4   6   5       54.06       70.74      4.87 o
   6   6   5        6.73        3.51      4.40 o
   8   6   5       43.88       64.11      5.38 o
  10   6   5       38.92       57.30      5.27 o
  12   6   5        2.12        9.68      4.70 o
  14   6   5       33.67       42.41      5.15 o
  16   6   5        0.62       12.52      5.33 o
  18   6   5        1.76       11.80      5.55 o
  20   6   5        3.38       13.16      6.73 o
 -25   7   5        5.46        0.39      6.99 o
 -23   7   5       21.61       17.08      5.79 o
 -21   7   5        9.83       16.57      6.47 o
 -19   7   5        7.25       18.26      5.75 o
 -17   7   5       72.36       42.89      5.76 o
 -15   7   5      231.77      199.50      6.01 o
 -13   7   5       26.22       25.81      5.07 o
 -11   7   5       10.69       10.26      5.00 o
  -9   7   5       35.95       37.26      4.99 o
  -7   7   5       23.99       25.58      5.25 o
  -5   7   5       12.45       18.79      4.44 o
  -3   7   5        2.18        4.16      5.32 o
  -1   7   5       14.08       14.63      4.74 o
   1   7   5       27.36       23.84      4.43 o
   3   7   5        0.62        8.93      4.81 o
   5   7   5        5.10        2.61      4.50 o
   7   7   5        9.67       13.59      5.33 o
   9   7   5       31.28       32.89      4.90 o
  11   7   5       30.68       23.62      5.08 o
  13   7   5        3.05        4.01      4.97 o
  15   7   5       11.99        9.95      6.16 o
  17   7   5        1.68        0.09      6.21 o
 -20   8   5        2.47        4.56      5.70 o
 -18   8   5       20.22       14.61      5.72 o
 -16   8   5        3.18        8.17      5.39 o
 -14   8   5       67.46       73.31      5.50 o
 -12   8   5        1.74        7.06      4.96 o
 -10   8   5       35.53       26.61      5.15 o
  -8   8   5       14.85       15.97      5.85 o
  -6   8   5       13.73       25.31      5.17 o
  -4   8   5       11.62        3.67      5.50 o
  -2   8   5       10.65        5.86      5.23 o
   0   8   5        0.50        4.31      5.42 o
   2   8   5        1.30        9.11      4.59 o
   4   8   5       21.12       30.08      4.71 o
   6   8   5       11.47        7.23      4.25 o
   8   8   5        6.88       11.40      5.23 o
  10   8   5        0.38        9.14      5.02 o
  12   8   5        0.02        0.22      4.63 o
  14   8   5        6.09       12.22      4.94 o
 -13   9   5        0.31       -2.19      6.10 o
 -11   9   5        0.01        3.97      5.63 o
  -9   9   5        4.67        0.31      5.01 o
  -7   9   5        2.72        1.41      5.49 o
  -5   9   5        4.29        1.36      5.38 o
  -3   9   5        3.83       16.05      6.66 o
  -1   9   5        1.77        5.78      5.14 o
   1   9   5        1.07        4.24      6.24 o
   3   9   5        2.26        7.11      5.34 o
   5   9   5        3.63       10.49      4.86 o
   7   9   5        4.64        7.63      6.15 o
 -36   0   6       11.81       10.79      9.09 o
 -34   0   6       13.82       11.68      8.40 o
 -32   0   6        4.89        7.42      8.17 o
 -30   0   6       48.67       44.66      8.09 o
 -28   0   6        4.43        9.25      8.87 o
 -26   0   6       19.91       25.70      9.46 o
 -24   0   6      352.29      431.23     33.66 o
 -22   0   6        2.40       21.64      7.55 o
 -20   0   6        2.84        3.35      8.91 o
 -18   0   6      598.81      701.67     49.71 o
 -16   0   6      107.66      108.94      9.25 o
 -14   0   6        2.08       42.98      8.36 o
 -12   0   6     2517.26     1660.82     18.29 o
 -10   0   6      545.18      454.02     29.60 o
  -8   0   6     5671.15     5850.27    214.20 o
  -6   0   6        0.04        3.04      9.48 o
  -4   0   6      786.60      637.81     20.39 o
  -2   0   6       47.60        7.91      7.61 o
   0   0   6     7839.10     7653.44    237.85 o
   2   0   6     9052.90     8400.33    202.40 o
   4   0   6    21066.04    21943.89    467.79 o
   6   0   6    10507.21    11381.63    357.72 o
   8   0   6     1949.71     1944.77     48.84 o
  10   0   6       44.04       38.48      8.89 o
  12   0   6     1781.36     1832.21     53.17 o
  14   0   6       92.78       92.47      6.71 o
  16   0   6       25.22       35.00      7.24 o
  18   0   6     7632.08     7371.47    162.33 o
  20   0   6       34.96       54.43      8.57 o
  22   0   6      109.84      105.06      7.98 o
  24   0   6      275.01      236.29     10.22 o
  26   0   6       80.78       94.06      7.70 o
 -35   1   6        5.62        7.73      7.45 o
 -33   1   6        0.52        3.07      6.52 o
 -31   1   6       11.49       17.47      5.76 o
 -29   1   6        2.86        3.78      5.65 o
 -27   1   6       17.68       27.99      5.50 o
 -25   1   6        4.01        6.05      5.33 o
 -23   1   6      818.57      832.77     24.11 o
 -21   1   6       26.96       25.51      6.22 o
 -19   1   6      292.70      257.92     10.91 o
 -17   1   6        0.94        2.17      7.07 o
 -15   1   6        8.68        1.82      6.12 o
 -13   1   6      270.94      250.78      8.85 o
 -11   1   6     2457.77     2224.31     88.72 o
  -9   1   6     1344.26     1646.44     46.02 o
  -7   1   6     2181.66     2363.92     70.05 o
  -5   1   6       76.30      167.86      5.77 o
  -3   1   6      846.38      938.69     26.18 o
  -1   1   6      230.76      256.57      7.42 o
   1   1   6       95.98       99.57      5.30 o
   3   1   6     2274.46     2854.15     64.56 o
   5   1   6      171.04      166.45      7.05 o
   7   1   6      945.47      965.56     20.91 o
   9   1   6       19.85       32.86      4.95 o
  11   1   6       32.59       37.54      4.98 o
  13   1   6        6.74        9.88      4.99 o
  15   1   6        0.06        5.81      5.13 o
  17   1   6       26.99       33.65      5.17 o
  19   1   6       11.62       11.39      5.35 o
  21   1   6        0.14        3.41      5.40 o
  23   1   6        1.54       -3.39      5.67 o
  25   1   6        0.47        7.10      5.92 o
  27   1   6        2.21        7.88      6.16 o
 -34   2   6        1.77        9.15      7.17 o
 -32   2   6       11.65       13.50      6.16 o
 -30   2   6       20.82       24.16      6.63 o
 -28   2   6       58.57       51.82      6.45 o
 -26   2   6        2.49       13.61      6.27 o
 -24   2   6      558.97      629.40     26.83 o
 -22   2   6      830.24      888.45     34.10 o
 -20   2   6      435.21      433.12     27.18 o
 -18   2   6       20.54       24.43      6.37 o
 -16   2   6      812.06      840.02     37.01 o
 -14   2   6      425.67      301.96     15.96 o
 -12   2   6     3802.27     3708.01    132.86 o
 -10   2   6       38.95       35.27      6.14 o
  -8   2   6    13943.74    15747.72    403.54 o
  -6   2   6      352.63      425.81     12.96 o
  -4   2   6     1476.17     1559.35     57.23 o
  -2   2   6      928.53      826.38     33.64 o
   0   2   6      252.38      382.80     14.90 o
   2   2   6      682.03      875.36     30.37 o
   4   2   6     1555.66     1914.69     45.27 o
   6   2   6     3356.77     3243.27     70.43 o
   8   2   6      710.65      630.47     17.62 o
  10   2   6      140.58      179.10      5.61 o
  12   2   6      597.69      537.14     10.13 o
  14   2   6       13.81        9.38      5.87 o
  16   2   6        0.47       13.86      4.91 o
  18   2   6     1745.54     1824.46     41.23 o
  20   2   6       16.68       16.05      6.49 o
  22   2   6       43.52       37.77      6.19 o
  24   2   6       54.36       47.44      6.38 o
  26   2   6       28.59       40.24      6.36 o
 -33   3   6        2.59       10.82      6.93 o
 -31   3   6       12.56       13.50      6.66 o
 -29   3   6       35.67       33.33      6.72 o
 -27   3   6        1.61        4.16      6.39 o
 -25   3   6       15.41       23.60      6.54 o
 -23   3   6     2032.21     2058.30     90.67 o
 -21   3   6       42.15       34.92      6.60 o
 -19   3   6      816.39      728.57     36.42 o
 -17   3   6       19.83       13.31      6.40 o
 -15   3   6        0.11        4.01      5.33 o
 -13   3   6       44.15       27.79      5.49 o
 -11   3   6     3515.08     3770.16    101.76 o
  -9   3   6     2384.06     2637.82     63.04 o
  -7   3   6     1522.78     1660.30     35.02 o
  -5   3   6       25.40        9.13      5.06 o
  -3   3   6      353.57      284.63      9.31 o
  -1   3   6      175.27       82.98      4.85 o
   1   3   6        0.43       -0.97      5.00 o
   3   3   6      969.55      959.10     31.36 o
   5   3   6       29.74       32.65      4.71 o
   7   3   6      490.71      469.82     10.86 o
   9   3   6        1.11        3.12      4.44 o
  11   3   6       48.69       76.81      4.80 o
  13   3   6        1.15        5.39      5.26 o
  15   3   6        1.04        7.71      5.70 o
  17   3   6       24.30        8.71      4.83 o
  19   3   6       68.50       53.45      4.89 o
  21   3   6        3.74        8.04      5.11 o
  23   3   6        5.34        9.23      5.32 o
  25   3   6        1.05       13.57      5.39 o
 -32   4   6        0.01       -3.21      8.34 o
 -30   4   6        0.01        7.69      6.21 o
 -28   4   6       88.05      107.58      8.37 o
 -26   4   6       34.97       23.60      5.66 o
 -24   4   6      123.97      194.29     10.46 o
 -22   4   6     1083.56     1201.96     58.04 o
 -20   4   6     1235.66     1180.33     51.58 o
 -18   4   6      431.91      422.07     11.76 o
 -16   4   6      236.36      256.90      8.15 o
 -14   4   6        0.27        5.35      4.89 o
 -12   4   6      607.93      692.26     19.00 o
 -10   4   6        7.27       25.59      5.08 o
  -8   4   6     3092.55     3725.69     85.76 o
  -6   4   6       80.84       87.30      4.88 o
  -4   4   6      284.34      264.80      8.18 o
  -2   4   6      294.33      238.63      8.29 o
   0   4   6      140.33      126.93      5.59 o
   2   4   6      228.42      246.93      6.71 o
   4   4   6      148.56      123.28      5.78 o
   6   4   6      253.91      246.20      8.47 o
   8   4   6      261.72      241.16      9.93 o
  10   4   6       48.66       58.79      4.74 o
  12   4   6       17.27        5.91      5.16 o
  14   4   6        1.61       15.14      5.48 o
  16   4   6        3.50       19.11      5.69 o
  18   4   6        0.01       -2.62      5.19 o
  20   4   6        0.18       12.83      5.99 o
  22   4   6        4.34        8.43      5.84 o
  24   4   6        1.79        8.40      6.46 o
 -31   5   6        0.54        0.39      8.66 o
 -29   5   6       19.58       13.48      7.11 o
 -27   5   6       31.47       26.68      7.25 o
 -25   5   6        8.58       17.22      6.94 o
 -23   5   6      271.60      274.32     13.99 o
 -21   5   6       74.81       53.14      6.41 o
 -19   5   6      202.36      182.68      8.30 o
 -17   5   6       32.18       30.99      5.24 o
 -15   5   6        5.58       17.19      4.93 o
 -13   5   6       29.53       34.95      4.91 o
 -11   5   6      115.13      102.83      5.40 o
  -9   5   6       93.34      103.52      4.73 o
  -7   5   6       13.78       13.40      4.71 o
  -5   5   6        7.72        3.71      5.54 o
  -3   5   6       35.66       48.79      5.29 o
  -1   5   6        9.18       19.34      4.79 o
   1   5   6       11.94       10.61      4.69 o
   3   5   6        1.02       12.23      4.75 o
   5   5   6       44.20       63.89      5.59 o
   7   5   6        0.69        5.76      5.20 o
   9   5   6       50.40       53.36      4.65 o
  11   5   6       20.27       31.59      4.97 o
  13   5   6       22.56       16.14      5.24 o
  15   5   6        0.00       -2.35      5.62 o
  17   5   6        1.52        4.37      5.89 o
  19   5   6        2.15        7.90      6.09 o
  21   5   6        2.59        9.19      6.80 o
 -28   6   6        7.93       21.94      7.13 o
 -26   6   6        0.01        0.43      6.54 o
 -24   6   6       14.20        6.23      6.21 o
 -22   6   6       30.09       53.66      6.63 o
 -20   6   6      255.86      191.36      6.38 o
 -18   6   6       14.13       13.13      5.85 o
 -16   6   6        0.06        6.23      5.59 o
 -14   6   6       91.68      103.88      6.13 o
 -12   6   6       43.36       46.11      4.71 o
 -10   6   6       33.80       31.01      4.93 o
  -8   6   6        0.36       -2.63      4.38 o
  -6   6   6       35.41       35.89      4.68 o
  -4   6   6       46.35       46.51      4.71 o
  -2   6   6        0.80        6.62      4.36 o
   0   6   6       24.63       29.60      4.82 o
   2   6   6        0.93        9.54      4.76 o
   4   6   6       29.17       16.25      4.73 o
   6   6   6       15.02       18.32      4.45 o
   8   6   6      102.02      112.10      5.40 o
  10   6   6       16.65       13.39      5.39 o
  12   6   6        2.63        4.67      5.69 o
  14   6   6       10.60       11.13      5.49 o
  16   6   6        1.56       -2.72      5.85 o
  18   6   6        6.17        4.66      6.19 o
  20   6   6        0.55        5.15      6.49 o
 -25   7   6        0.08        9.98      6.53 o
 -23   7   6        0.05        7.41      6.94 o
 -21   7   6       11.38       17.99      6.09 o
 -19   7   6        1.55        3.96      5.37 o
 -17   7   6       36.04       23.90      5.16 o
 -15   7   6       30.12       34.45      5.42 o
 -13   7   6        7.79       17.49      5.42 o
 -11   7   6       12.04       18.18      4.79 o
  -9   7   6        0.18        3.77      4.92 o
  -7   7   6       10.51       26.05      5.03 o
  -5   7   6       10.83        5.79      4.80 o
  -3   7   6        0.04        0.08      4.49 o
  -1   7   6        8.45        4.81      4.88 o
   1   7   6        4.53        9.75      4.35 o
   3   7   6        0.02        9.46      4.13 o
   5   7   6        3.39        6.31      4.83 o
   7   7   6       32.34       35.21      4.87 o
   9   7   6        8.62       15.80      5.07 o
  11   7   6       13.55        8.46      5.42 o
  13   7   6        0.08        0.82      5.29 o
  15   7   6        0.41        1.02      6.18 o
  17   7   6        8.27       14.12      6.01 o
 -20   8   6        6.14        7.11      5.79 o
 -18   8   6        1.09        1.12      5.60 o
 -16   8   6        1.31        0.46      5.71 o
 -14   8   6       13.03        5.50      5.94 o
 -12   8   6       12.45       16.37      5.68 o
 -10   8   6        0.01        5.62      5.42 o
  -8   8   6       10.54        6.05      5.10 o
  -6   8   6       23.33       19.61      5.02 o
  -4   8   6       10.71        1.44      4.49 o
  -2   8   6        7.82       16.31      4.49 o
   0   8   6       19.22       29.88      5.43 o
   2   8   6        3.73       -0.96      4.49 o
   4   8   6       12.51       19.48      4.69 o
   6   8   6        2.72        4.25      4.43 o
   8   8   6        0.13        4.37      4.91 o
  10   8   6        9.30       16.40      5.65 o
  12   8   6        0.01        5.58      6.15 o
 -13   9   6        2.14       -2.42      5.70 o
 -11   9   6       14.01        8.03      5.70 o
  -9   9   6        2.93        7.81      5.57 o
  -7   9   6        1.90        2.07      5.43 o
  -5   9   6        0.01       10.20      5.52 o
  -3   9   6        2.89       12.42      5.91 o
  -1   9   6       13.24       19.12      5.91 o
   1   9   6        0.02        7.04      5.70 o
   3   9   6        8.18        7.69      4.57 o
   5   9   6        1.02        3.46      5.00 o
 -35   1   7       17.67       19.96      7.17 o
 -33   1   7       37.31       30.88      6.70 o
 -31   1   7       11.96       22.73      6.31 o
 -29   1   7      191.36      157.78      6.46 o
 -27   1   7     1383.23     1526.66     35.68 o
 -25   1   7      249.71      250.98      7.30 o
 -23   1   7      409.86      371.23     16.38 o
 -21   1   7      297.98      312.36     11.22 o
 -19   1   7      316.40      284.62     10.96 o
 -17   1   7       85.81       69.49      5.82 o
 -15   1   7     3273.75     3102.87    136.17 o
 -13   1   7     8074.06     8228.46    364.86 o
 -11   1   7      457.77      628.32     27.72 o
  -9   1   7      750.60      895.90     28.49 o
  -7   1   7      544.96      595.44     14.81 o
  -5   1   7      775.29      769.21     21.60 o
  -3   1   7       82.07       83.94      4.94 o
  -1   1   7    16893.66    17944.41    487.86 o
   1   1   7     2035.34     2568.23     59.30 o
   3   1   7     8388.48     8970.83    186.14 o
   5   1   7     1243.04     1382.83     31.54 o
   7   1   7     2058.25     2080.89     54.68 o
   9   1   7        0.17        0.47      5.22 o
  11   1   7      347.44      319.45      7.47 o
  13   1   7     7968.48     7668.27    160.85 o
  15   1   7      820.62      802.88     21.65 o
  17   1   7     1073.14     1075.21     22.85 o
  19   1   7      132.51      153.32      5.70 o
  21   1   7       90.40       85.82      7.28 o
  23   1   7       17.71       16.99      5.26 o
  25   1   7       23.58       27.03      6.14 o
 -36   2   7        0.53        3.03      8.56 o
 -34   2   7       15.54       12.35      6.64 o
 -32   2   7       50.18       54.54      6.94 o
 -30   2   7       91.98      113.38      7.05 o
 -28   2   7      335.49      336.53     12.01 o
 -26   2   7      224.21      202.22      9.73 o
 -24   2   7      890.14      912.29     36.44 o
 -22   2   7      308.71      324.44     10.75 o
 -20   2   7      197.75      179.45      9.18 o
 -18   2   7      493.58      469.51     22.85 o
 -16   2   7      150.98      212.03     10.91 o
 -14   2   7      957.69     1030.19     48.40 o
 -12   2   7     3683.14     3846.44    146.73 o
 -10   2   7        0.04        3.14      6.16 o
  -8   2   7        3.89        1.79      5.12 o
  -6   2   7      855.12      902.04     32.64 o
  -4   2   7     1513.87     1386.68     52.93 o
  -2   2   7     2532.24     2320.45     76.85 o
   0   2   7     1445.99     1302.31     46.29 o
   2   2   7      133.73      128.07      5.91 o
   4   2   7      416.01      407.36     11.56 o
   6   2   7       97.48      107.51      5.03 o
   8   2   7       93.70       87.66      4.80 o
  10   2   7      157.60      173.69      4.83 o
  12   2   7      219.91      210.38      5.88 o
  14   2   7     1279.98     1237.19     27.84 o
  16   2   7       93.83       85.26      5.61 o
  18   2   7       10.38       12.16      5.91 o
  20   2   7       50.37       50.71      5.77 o
  22   2   7        1.53        4.93      6.08 o
  24   2   7       43.43       53.46      6.64 o
 -35   3   7        0.68        7.79      7.85 o
 -33   3   7       19.64       22.48      7.88 o
 -31   3   7       10.06       18.40      6.78 o
 -29   3   7        1.87        9.90      6.23 o
 -27   3   7      543.08      548.49     19.09 o
 -25   3   7      206.77      199.60      8.09 o
 -23   3   7      364.25      334.99      7.02 o
 -21   3   7      127.83      136.12      9.20 o
 -19   3   7        4.34       11.05      4.95 o
 -17   3   7       44.47       55.54      6.40 o
 -15   3   7      187.10      198.81      7.95 o
 -13   3   7     1377.17     1529.53     33.16 o
 -11   3   7       41.68       25.12      4.86 o
  -9   3   7       71.16       78.92      5.31 o
  -7   3   7      763.91      706.97     15.10 o
  -5   3   7      151.82      152.30      5.82 o
  -3   3   7        4.68        4.49      4.45 o
  -1   3   7       14.86       38.27      4.89 o
   1   3   7      165.45      163.84      6.80 o
   3   3   7      464.62      460.21     15.83 o
   5   3   7       81.90      133.90      5.79 o
   7   3   7      297.38      242.39      6.18 o
   9   3   7       17.43       14.80      4.65 o
  11   3   7       80.86       61.85      4.44 o
  13   3   7      389.08      413.23      6.54 o
  15   3   7       55.09       87.75      5.56 o
  17   3   7      190.81      144.21      5.61 o
  19   3   7        8.95       22.11      5.02 o
  21   3   7        0.35        0.10      5.30 o
  23   3   7        0.50       12.02      5.90 o
 -32   4   7        2.06        3.93      6.47 o
 -30   4   7       41.15       35.48      6.95 o
 -28   4   7       49.02       41.55      6.62 o
 -26   4   7        2.19        3.00      5.92 o
 -24   4   7      207.80      168.92     10.84 o
 -22   4   7       39.05       27.99      5.96 o
 -20   4   7       11.60       13.44      5.69 o
 -18   4   7      285.86      299.66      6.99 o
 -16   4   7        0.26        4.86      5.21 o
 -14   4   7       20.14       40.91      4.91 o
 -12   4   7       39.60       21.24      5.10 o
 -10   4   7      207.75      196.98      5.58 o
  -8   4   7       84.21       77.89      5.43 o
  -6   4   7       53.73       29.00      5.20 o
  -4   4   7       20.29        9.98      5.09 o
  -2   4   7      147.96      205.24      9.67 o
   0   4   7       19.95       21.19      4.38 o
   2   4   7        3.36        5.71      5.11 o
   4   4   7        1.96       13.80      5.10 o
   6   4   7        0.01        3.08      4.49 o
   8   4   7       53.34       32.35      4.77 o
  10   4   7       28.69       12.04      5.12 o
  12   4   7        6.63       23.85      5.58 o
  14   4   7       40.89       76.39      5.51 o
  16   4   7       13.80       10.74      5.34 o
  18   4   7       17.49       39.22      5.67 o
  20   4   7        5.08       14.13      6.03 o
  22   4   7        0.82        4.34      6.11 o
 -31   5   7        1.50       11.94      7.98 o
 -29   5   7       39.49       31.94      8.37 o
 -27   5   7       25.73       23.18      5.64 o
 -25   5   7        8.56       13.07      7.04 o
 -23   5   7       33.83       32.92      6.89 o
 -21   5   7        0.89        4.41      5.65 o
 -19   5   7        1.82       10.14      6.07 o
 -17   5   7       12.87       16.16      4.70 o
 -15   5   7       13.24       17.00      5.49 o
 -13   5   7       10.70       13.20      4.75 o
 -11   5   7       83.40       61.53      4.98 o
  -9   5   7        6.17        1.64      5.11 o
  -7   5   7      160.14      131.45      5.32 o
  -5   5   7        1.20       10.47      6.05 o
  -3   5   7        0.02        4.03      5.08 o
  -1   5   7        7.98        4.36      4.57 o
   1   5   7        8.40        7.72      4.29 o
   3   5   7       49.31       56.08      5.54 o
   5   5   7       10.29       10.33      4.75 o
   7   5   7        2.84        2.40      4.74 o
   9   5   7       41.01       26.15      5.05 o
  11   5   7        9.45       26.79      4.89 o
  13   5   7        0.09       10.35      4.52 o
  15   5   7       19.12        9.13      5.23 o
  17   5   7        2.45        3.95      6.50 o
  19   5   7        1.12       10.88      6.76 o
  21   5   7        2.06        3.96      7.43 o
 -28   6   7        0.67       13.65      7.06 o
 -26   6   7        4.39        8.22      7.52 o
 -24   6   7       13.04       15.20      6.53 o
 -22   6   7        4.76       11.37      6.33 o
 -20   6   7        1.28       11.01      7.00 o
 -18   6   7        0.39       -0.99      5.58 o
 -16   6   7        0.06        2.09      6.40 o
 -14   6   7        2.04       10.60      5.59 o
 -12   6   7      145.40      153.37      5.31 o
 -10   6   7       22.48       20.52      4.25 o
  -8   6   7        6.29        9.59      4.11 o
  -6   6   7       48.14       59.86      4.39 o
  -4   6   7       70.96       73.41      5.42 o
  -2   6   7        1.27       -2.09      5.11 o
   0   6   7        1.51        4.68      5.26 o
   2   6   7        3.92       13.80      4.22 o
   4   6   7        4.42       13.87      4.42 o
   6   6   7        8.40        4.77      4.65 o
   8   6   7       10.53       27.49      4.96 o
  10   6   7        8.02       18.53      6.03 o
  12   6   7        2.50       19.92      5.22 o
  14   6   7        9.38       21.07      5.54 o
  16   6   7        4.20       11.38      7.13 o
  18   6   7        1.09        0.93      5.92 o
 -25   7   7        0.02       10.70      6.02 o
 -23   7   7        0.60        2.98      6.23 o
 -21   7   7        1.57        3.49      5.28 o
 -19   7   7        4.93        6.73      5.40 o
 -17   7   7        3.77        5.53      4.87 o
 -15   7   7        8.53       10.18      5.81 o
 -13   7   7        0.15       10.07      5.32 o
 -11   7   7        1.44        3.75      4.60 o
  -9   7   7       27.03       20.27      5.61 o
  -7   7   7        0.10        4.71      5.23 o
  -5   7   7       10.23       18.71      5.14 o
  -3   7   7        0.80        3.58      4.46 o
  -1   7   7       28.56       25.22      4.76 o
   1   7   7        2.33        6.62      4.01 o
   3   7   7       18.69       22.81      5.75 o
   5   7   7       26.84       29.14      5.17 o
   7   7   7        1.17       10.81      5.19 o
   9   7   7       24.46       11.67      5.06 o
  11   7   7        4.54       11.08      5.49 o
  13   7   7       11.88       22.88      5.85 o
  15   7   7        0.31        1.54      6.45 o
 -20   8   7        3.22        8.93      5.73 o
 -18   8   7        2.61        5.95      5.90 o
 -16   8   7       14.38       13.04      5.50 o
 -14   8   7       24.92       23.47      5.06 o
 -12   8   7        0.72        4.48      5.20 o
 -10   8   7        0.12        9.11      5.20 o
  -8   8   7        7.97        8.72      5.17 o
  -6   8   7        4.70        5.26      5.07 o
  -4   8   7        3.22        3.89      4.93 o
  -2   8   7        0.71        9.10      4.78 o
   0   8   7       17.21       12.94      4.64 o
   2   8   7       20.77       25.31      4.70 o
   4   8   7       24.29       30.18      4.50 o
   6   8   7        5.49        0.55      5.14 o
   8   8   7        0.22        6.67      5.06 o
  10   8   7        4.92        0.00      5.70 o
 -13   9   7        6.89       18.11      5.81 o
 -11   9   7        1.57       -1.70      6.13 o
  -9   9   7        1.75        7.91      5.02 o
  -7   9   7        0.09        9.20      5.93 o
  -5   9   7        0.69        5.12      5.64 o
  -3   9   7        0.76        0.19      5.35 o
  -1   9   7        1.57        2.02      4.90 o
   1   9   7        0.16        6.03      5.15 o
 -36   0   8        1.39        7.19     10.90 o
 -34   0   8       38.57       59.56      9.34 o
 -32   0   8      909.28      826.05     29.95 o
 -30   0   8        0.66        2.68      8.19 o
 -28   0   8      874.52      984.41     57.58 o
 -26   0   8      705.21      748.12     41.82 o
 -24   0   8        0.12        5.30      9.88 o
 -22   0   8      882.07      879.90     46.66 o
 -20   0   8     1103.38     1155.43     69.65 o
 -18   0   8     7186.64     7355.67    396.09 o
 -16   0   8     4820.02     4585.70    212.35 o
 -14   0   8      186.71      211.10      9.36 o
 -12   0   8      995.37     1019.18     59.83 o
 -10   0   8      361.30      357.13     10.04 o
  -8   0   8     1462.18     1237.46     12.20 o
  -6   0   8      190.64      350.27     12.52 o
  -4   0   8      661.34      629.47     24.11 o
  -2   0   8    11376.16    12939.73    505.31 o
   0   0   8     5858.05     5950.59    258.89 o
   2   0   8      120.16      185.36     11.40 o
   4   0   8     1706.71     1584.23     59.62 o
   6   0   8      253.82      189.70      7.64 o
   8   0   8     1570.68     1563.76     66.66 o
  10   0   8     1826.14     1788.05    103.70 o
  12   0   8     1192.75     1133.12     50.18 o
  14   0   8        3.46        2.81      7.21 o
  16   0   8      570.92      563.02     18.63 o
  18   0   8      128.13       88.10      7.48 o
  20   0   8       53.31       82.55     12.75 o
  22   0   8       30.01       16.41      8.75 o
  24   0   8       19.76       47.59      8.30 o
 -35   1   8        4.23        1.32      6.65 o
 -33   1   8        4.29       11.13      6.80 o
 -31   1   8       24.11       23.81      6.70 o
 -29   1   8       34.55       39.69      7.38 o
 -27   1   8       10.60       15.61      6.67 o
 -25   1   8       37.09       42.53      6.60 o
 -23   1   8        0.14       -0.17      6.44 o
 -21   1   8       15.98       12.89      5.27 o
 -19   1   8       23.76       25.32      5.93 o
 -17   1   8      126.49      102.10      5.76 o
 -15   1   8       38.50       42.50      6.03 o
 -13   1   8       44.37       43.37      6.87 o
 -11   1   8     1413.74     1485.63     45.49 o
  -9   1   8      257.02      235.86      9.57 o
  -7   1   8      463.19      425.46     10.54 o
  -5   1   8     2936.11     3008.83     83.52 o
  -3   1   8     1910.16     2295.98     60.08 o
  -1   1   8      704.48      807.16     21.97 o
   1   1   8       55.97       52.39      4.97 o
   3   1   8        4.56       -1.36      4.01 o
   5   1   8       12.42       24.46      4.45 o
   7   1   8       18.82       12.68      5.27 o
   9   1   8     3828.52     3425.02    106.95 o
  11   1   8        2.28       16.27      4.81 o
  13   1   8      130.40      186.31      5.37 o
  15   1   8        8.37        4.24      4.82 o
  17   1   8       19.38       33.34      4.67 o
  19   1   8        3.36        7.96      5.55 o
  21   1   8       16.22       26.45      5.71 o
  23   1   8       28.90       28.30      6.49 o
 -36   2   8        0.03        1.47      7.22 o
 -34   2   8       25.58       34.28      6.23 o
 -32   2   8      312.74      288.60     12.56 o
 -30   2   8        2.92        8.85      6.11 o
 -28   2   8      315.38      346.61      8.34 o
 -26   2   8      191.50      225.85     10.34 o
 -24   2   8        0.15       10.20      5.38 o
 -22   2   8      190.50      168.58      9.10 o
 -20   2   8      428.88      414.96     19.58 o
 -18   2   8     1741.80     1684.53     93.27 o
 -16   2   8      219.35      246.33     12.00 o
 -14   2   8      165.47      171.55      7.66 o
 -12   2   8      180.15      168.52      6.11 o
 -10   2   8       44.89       19.05      5.49 o
  -8   2   8        0.18       -0.67      4.56 o
  -6   2   8       65.07       56.49      5.07 o
  -4   2   8        2.76        3.03      4.37 o
  -2   2   8     6039.83     6687.64    246.60 o
   0   2   8      465.73      382.91     12.40 o
   2   2   8       63.78      115.26      5.11 o
   4   2   8      285.86      251.01      4.97 o
   6   2   8      149.20      166.96      5.36 o
   8   2   8     1315.02     1130.32     24.97 o
  10   2   8     2405.46     2228.77     54.58 o
  12   2   8      918.87      957.00     30.96 o
  14   2   8       24.79       24.58      5.04 o
  16   2   8       99.02      106.73      5.10 o
  18   2   8       50.96       51.16      5.70 o
  20   2   8        2.33       11.27      5.36 o
  22   2   8        1.42        4.73      6.38 o
  24   2   8       46.54       70.91      7.53 o
 -35   3   8        4.52        5.74      6.67 o
 -33   3   8       19.79       26.62      6.03 o
 -31   3   8        9.67        6.45      6.15 o
 -29   3   8       34.65       27.11      6.74 o
 -27   3   8        0.01        2.44      6.30 o
 -25   3   8       34.50       34.18      6.24 o
 -23   3   8        5.42       14.70      5.33 o
 -21   3   8       21.65       42.47      5.84 o
 -19   3   8        0.50        1.11      5.10 o
 -17   3   8       30.58       16.67      6.31 o
 -15   3   8       59.92       42.74      5.47 o
 -13   3   8       42.36       26.17      5.27 o
 -11   3   8      468.34      447.77     13.03 o
  -9   3   8       17.15       19.52      4.77 o
  -7   3   8      176.24      199.33      5.57 o
  -5   3   8     1492.56     1430.67     41.30 o
  -3   3   8      190.10      177.16      5.26 o
  -1   3   8       77.75       66.05      4.54 o
   1   3   8       43.53       69.67      4.68 o
   3   3   8       59.78       40.09      5.01 o
   5   3   8      157.49      113.42      5.12 o
   7   3   8       27.34       24.93      4.87 o
   9   3   8     4458.00     4316.27     82.78 o
  11   3   8        3.91       11.40      4.80 o
  13   3   8      178.81      207.61      5.75 o
  15   3   8        9.84       10.96      4.83 o
  17   3   8        0.01        2.33      5.48 o
  19   3   8        3.66        6.83      5.48 o
  21   3   8       59.41       61.26      6.07 o
  23   3   8       37.40       46.85      5.70 o
 -32   4   8        2.20       -1.02      6.99 o
 -30   4   8        0.07        2.48      6.02 o
 -28   4   8        6.97        9.47      6.08 o
 -26   4   8        0.02       -1.24      5.56 o
 -24   4   8        2.77        9.14      5.08 o
 -22   4   8       22.80       36.24      5.71 o
 -20   4   8       20.38       14.33      5.78 o
 -18   4   8        0.95        3.75      4.98 o
 -16   4   8      147.82      167.67      5.82 o
 -14   4   8       11.83        5.63      5.14 o
 -12   4   8       37.62       33.11      5.74 o
 -10   4   8      163.92      193.30      5.96 o
  -8   4   8      197.63      171.52      6.55 o
  -6   4   8       21.47       41.26      5.19 o
  -4   4   8       19.43       21.29      4.24 o
  -2   4   8      937.48      955.41     26.96 o
   0   4   8       39.30       38.71      4.81 o
   2   4   8       16.31       11.72      5.13 o
   4   4   8       62.14       33.84      4.55 o
   6   4   8       77.84       51.52      4.96 o
   8   4   8      549.83      592.37      7.84 o
  10   4   8      653.98      685.27     16.06 o
  12   4   8      250.29      223.97      5.59 o
  14   4   8        0.99       -0.51      5.82 o
  16   4   8        1.14       15.41      5.73 o
  18   4   8        0.04        2.82      5.36 o
  20   4   8       57.06       47.80      6.21 o
 -31   5   8        5.96       13.15      7.85 o
 -29   5   8        1.91        7.40      5.91 o
 -27   5   8        3.80        0.15      6.61 o
 -25   5   8        0.80        0.49      6.06 o
 -23   5   8        0.13        5.42      6.44 o
 -21   5   8        7.64       15.84      5.41 o
 -19   5   8        5.16        3.58      5.18 o
 -17   5   8       20.89       22.15      5.42 o
 -15   5   8        0.28       22.52      6.25 o
 -13   5   8        3.20        3.29      5.79 o
 -11   5   8       59.18       79.27      5.09 o
  -9   5   8      179.89      204.27      6.89 o
  -7   5   8        5.49        7.49      4.90 o
  -5   5   8       18.21       22.81      4.95 o
  -3   5   8      132.29      152.12      8.49 o
  -1   5   8       33.50       38.60      4.66 o
   1   5   8        9.39       20.38      4.62 o
   3   5   8       79.56       87.27      4.32 o
   5   5   8       21.86       22.82      4.83 o
   7   5   8       18.07       18.78      4.62 o
   9   5   8       25.52       15.60      5.09 o
  11   5   8        3.95       10.09      5.02 o
  13   5   8       35.60       34.43      6.33 o
  15   5   8        0.01        3.36      4.89 o
  17   5   8       14.76       10.48      6.20 o
  19   5   8        1.37        6.31      7.60 o
 -28   6   8        2.15        1.90      7.72 o
 -26   6   8        0.38        5.59      6.76 o
 -24   6   8        1.87        2.64      8.00 o
 -22   6   8        8.78       25.12      6.28 o
 -20   6   8       10.97       24.71      5.60 o
 -18   6   8        7.64        6.92      5.51 o
 -16   6   8        6.22        9.22      5.31 o
 -14   6   8        0.50        5.54      5.69 o
 -12   6   8        0.56        7.53      5.61 o
 -10   6   8        1.82        0.93      4.92 o
  -8   6   8        1.89        7.25      4.32 o
  -6   6   8       10.54        7.42      4.55 o
  -4   6   8        4.57        3.63      4.78 o
  -2   6   8        6.08        9.41      4.91 o
   0   6   8       24.29       29.78      4.71 o
   2   6   8        0.36       11.10      4.81 o
   4   6   8       83.41       62.40      5.07 o
   6   6   8       31.23       16.15      5.42 o
   8   6   8       65.59       75.75      4.88 o
  10   6   8        0.39        4.78      5.75 o
  12   6   8        6.28        6.05      5.34 o
  14   6   8       37.89       44.85      6.23 o
  16   6   8        2.57        9.69      6.19 o
 -25   7   8        1.36        6.92      6.57 o
 -23   7   8        0.68        3.64      6.25 o
 -21   7   8       36.96       39.82      5.59 o
 -19   7   8       16.28       22.54      6.03 o
 -17   7   8       16.71       17.53      5.51 o
 -15   7   8        0.53        4.08      5.85 o
 -13   7   8        5.97       14.97      5.88 o
 -11   7   8        0.69        7.75      4.96 o
  -9   7   8        0.15        5.20      4.54 o
  -7   7   8        2.32        8.53      4.28 o
  -5   7   8        4.48        7.26      4.32 o
  -3   7   8        3.47        6.74      4.51 o
  -1   7   8       16.30       27.77      4.82 o
   1   7   8        9.92        7.98      4.85 o
   3   7   8       18.50       32.79      5.23 o
   5   7   8        0.39        5.21      4.59 o
   7   7   8       25.94       23.83      5.04 o
   9   7   8        7.72       20.52      5.09 o
  11   7   8        0.04        6.31      6.60 o
  13   7   8       29.44       36.21      6.06 o
 -20   8   8       10.94       13.05      6.47 o
 -18   8   8        6.17        5.36      5.91 o
 -16   8   8        6.25        8.10      5.94 o
 -14   8   8        0.30       10.33      6.08 o
 -12   8   8        0.42        3.49      6.56 o
 -10   8   8        9.85       14.82      5.00 o
  -8   8   8        7.54        8.35      5.09 o
  -6   8   8        9.58       16.25      5.01 o
  -4   8   8        6.59        6.59      4.77 o
  -2   8   8        0.22        6.78      5.04 o
   0   8   8        5.68        6.31      4.32 o
   2   8   8        0.21        6.03      4.90 o
   4   8   8        2.30       10.17      4.97 o
   6   8   8       16.75       15.28      4.82 o
   8   8   8        0.18        6.18      5.73 o
  -9   9   8        7.52        5.72      6.58 o
  -7   9   8        0.33        6.11      6.16 o
  -5   9   8        5.23       12.16      6.15 o
  -3   9   8        6.03       15.99      5.68 o
 -35   1   9       34.41       33.99      7.35 o
 -33   1   9      169.12      162.76      8.55 o
 -31   1   9      108.13      109.87      7.71 o
 -29   1   9       74.37       92.04      6.80 o
 -27   1   9      394.06      381.14     18.03 o
 -25   1   9      244.81      267.14      9.34 o
 -23   1   9      167.60      145.78      9.44 o
 -21   1   9     1306.65     1222.15     47.38 o
 -19   1   9       19.27       24.86      5.80 o
 -17   1   9      453.27      470.25     16.33 o
 -15   1   9     1337.48     1434.47     46.10 o
 -13   1   9        0.14       -3.44      5.52 o
 -11   1   9        5.79       19.57      5.05 o
  -9   1   9      191.73      171.81      5.26 o
  -7   1   9     3653.72     3833.86    109.89 o
  -5   1   9       82.05       77.76      5.13 o
  -3   1   9      804.73      726.53     19.94 o
  -1   1   9      103.48       94.84      6.87 o
   1   1   9      418.84      441.88     11.23 o
   3   1   9       48.24       34.15      4.98 o
   5   1   9       88.82      103.18      4.76 o
   7   1   9      279.11      275.61      5.57 o
   9   1   9       43.05       63.42      4.97 o
  11   1   9       41.01       41.71      4.36 o
  13   1   9      403.21      413.38     15.49 o
  15   1   9       40.96       32.12      5.21 o
  17   1   9       10.41       13.54      5.11 o
  19   1   9        8.36        3.90      5.25 o
  21   1   9        0.50        3.24      5.63 o
  23   1   9        1.16       -0.15      5.52 o
 -36   2   9        6.61       11.28      6.82 o
 -34   2   9        1.22       -2.20      5.80 o
 -32   2   9       22.98       29.00      6.85 o
 -30   2   9       15.27       17.45      6.21 o
 -28   2   9       58.38       59.09      6.64 o
 -26   2   9        5.63       12.55      6.23 o
 -24   2   9        0.56        2.95      5.93 o
 -22   2   9      467.44      524.50     26.03 o
 -20   2   9      390.46      357.86     21.62 o
 -18   2   9       85.25       93.37      6.35 o
 -16   2   9       12.47       21.83      5.16 o
 -14   2   9       49.19       51.18      5.59 o
 -12   2   9      123.03      127.47      5.93 o
 -10   2   9     1009.60      882.71     26.70 o
  -8   2   9      515.86      526.83     18.41 o
  -6   2   9      269.51      305.28     10.67 o
  -4   2   9     1305.38     1223.23     38.36 o
  -2   2   9      212.18      167.63      4.64 o
   0   2   9      944.56      895.13     24.15 o
   2   2   9      834.74      743.68     19.62 o
   4   2   9     2969.98     2794.82     57.92 o
   6   2   9      123.39      101.68      4.85 o
   8   2   9      429.55      441.78     10.62 o
  10   2   9        0.45        9.44      4.54 o
  12   2   9      479.09      542.92     17.67 o
  14   2   9        6.14        4.01      4.85 o
  16   2   9        4.99        5.81      4.40 o
  18   2   9        3.04        9.35      5.62 o
  20   2   9       49.87       49.32      5.28 o
  22   2   9        1.33        8.04      6.10 o
 -35   3   9        1.72        3.35      7.97 o
 -33   3   9       20.57       12.66      6.96 o
 -31   3   9        6.58        5.72      7.42 o
 -29   3   9        0.78        2.94      6.48 o
 -27   3   9        2.36       -5.27      5.80 o
 -25   3   9      153.11      171.40      9.65 o
 -23   3   9        0.27        3.16      5.42 o
 -21   3   9       52.47       66.49      5.31 o
 -19   3   9       13.15       25.61      5.30 o
 -17   3   9        3.09        6.64      5.29 o
 -15   3   9      242.24      240.83      6.94 o
 -13   3   9      226.14      186.85      7.85 o
 -11   3   9      124.84      118.30      5.65 o
  -9   3   9      344.11      283.69     11.34 o
  -7   3   9     4976.72     5407.53    186.55 o
  -5   3   9     1062.72     1124.78     37.49 o
  -3   3   9       14.92       24.25      4.48 o
  -1   3   9      219.65      194.39      6.22 o
   1   3   9        2.55       21.83      5.45 o
   3   3   9      450.55      354.38     13.10 o
   5   3   9     4936.03     4662.62    110.13 o
   7   3   9      467.42      551.93     11.63 o
   9   3   9      108.66      137.76      4.57 o
  11   3   9       14.22       22.81      4.32 o
  13   3   9       94.84      132.13      5.08 o
  15   3   9       21.97       39.50      5.52 o
  17   3   9       14.50       23.24      5.98 o
  19   3   9      141.93      141.76      5.99 o
  21   3   9        3.69       11.86      6.13 o
 -32   4   9        6.91        0.19      7.62 o
 -30   4   9        3.84        8.94      5.46 o
 -28   4   9        5.18       10.19      5.63 o
 -26   4   9        1.78        8.25      5.60 o
 -24   4   9        1.83        1.23      4.88 o
 -22   4   9      113.72      119.67      7.30 o
 -20   4   9        9.72       12.99      6.17 o
 -18   4   9       97.03       82.01      6.79 o
 -16   4   9       19.43       25.47      4.89 o
 -14   4   9        7.87       16.76      5.34 o
 -12   4   9        1.80        8.82      4.90 o
 -10   4   9      137.77       96.39      5.18 o
  -8   4   9       42.04       43.74      5.93 o
  -6   4   9      361.11      414.14      9.95 o
  -4   4   9       61.11       53.86      4.85 o
  -2   4   9       29.83       25.59      4.48 o
   0   4   9      154.72      159.53      6.86 o
   2   4   9      311.16      268.85      9.57 o
   4   4   9      978.16      982.41     26.63 o
   6   4   9      587.39      606.24     14.75 o
   8   4   9      453.21      483.96     14.75 o
  10   4   9      121.72      130.35      5.44 o
  12   4   9       15.08       18.62      5.78 o
  14   4   9        0.69        6.52      5.41 o
  16   4   9       18.16       26.72      5.50 o
  18   4   9       12.54       13.37      5.37 o
  20   4   9       51.63       60.14      6.08 o
 -31   5   9        3.42        9.15      7.31 o
 -29   5   9       11.58       22.48      7.62 o
 -27   5   9        6.58       16.77      6.19 o
 -25   5   9       39.47       74.20      8.38 o
 -23   5   9       18.13        9.91      6.09 o
 -21   5   9       38.72       17.48      6.08 o
 -19   5   9        4.35        5.58      5.64 o
 -17   5   9        1.33        3.94      5.09 o
 -15   5   9       31.54       36.39      5.58 o
 -13   5   9        2.20        7.25      5.01 o
 -11   5   9       25.47       28.05      4.81 o
  -9   5   9       78.39       73.78      4.92 o
  -7   5   9      235.12      215.58      6.93 o
  -5   5   9       22.54       26.75      4.70 o
  -3   5   9        0.09       11.46      4.67 o
  -1   5   9        1.98        4.35      5.16 o
   1   5   9      304.57      255.07      5.99 o
   3   5   9       57.95       82.65      6.08 o
   5   5   9     1642.65     1722.85     51.74 o
   7   5   9       41.89       25.68      4.91 o
   9   5   9        5.44       15.27      5.14 o
  11   5   9       13.46        8.08      6.20 o
  13   5   9        5.38       15.70      5.78 o
  15   5   9       26.13       27.13      5.79 o
  17   5   9       61.78       55.48      6.25 o
 -28   6   9       16.92       14.61      6.53 o
 -26   6   9        2.51        8.07      5.89 o
 -24   6   9        1.32        5.61      5.62 o
 -22   6   9        4.31        4.48      5.39 o
 -20   6   9        1.69        0.81      4.90 o
 -18   6   9       14.87       18.24      5.17 o
 -16   6   9        3.26        8.43      5.42 o
 -14   6   9       16.39       14.45      5.29 o
 -12   6   9        4.52        2.87      4.83 o
 -10   6   9        1.07        4.14      4.73 o
  -8   6   9       13.61       27.61      5.02 o
  -6   6   9      173.90      174.49      7.93 o
  -4   6   9        2.90        1.73      4.64 o
  -2   6   9        8.63       20.18      5.12 o
   0   6   9       13.76       13.98      4.72 o
   2   6   9       12.13       26.29      4.80 o
   4   6   9       62.29       57.03      4.64 o
   6   6   9       85.23       69.53      5.24 o
   8   6   9      171.38      156.74      5.49 o
  10   6   9       55.04       61.18      5.42 o
  12   6   9       45.47       43.13      6.61 o
  14   6   9       19.00       19.17      6.01 o
 -25   7   9       10.21       13.50      7.07 o
 -23   7   9        4.87        5.75      5.87 o
 -21   7   9        9.46        5.41      5.16 o
 -19   7   9        1.78        2.37      5.70 o
 -17   7   9        2.79        7.70      5.29 o
 -15   7   9        9.26       10.73      4.71 o
 -13   7   9       16.36       15.20      6.28 o
 -11   7   9        5.61       -0.49      4.52 o
  -9   7   9       14.98       12.16      4.51 o
  -7   7   9       29.17       36.11      5.80 o
  -5   7   9       35.15       26.92      5.30 o
  -3   7   9       10.59       16.43      4.57 o
  -1   7   9       29.39       35.17      4.61 o
   1   7   9       75.48       75.09      5.68 o
   3   7   9        7.01       18.19      5.65 o
   5   7   9       25.85       18.08      5.42 o
   7   7   9        4.95       -3.97      5.22 o
   9   7   9       59.82       42.11      5.51 o
  11   7   9       11.41        5.46      5.51 o
 -20   8   9        2.92        4.82      5.92 o
 -18   8   9       11.89       15.74      5.63 o
 -16   8   9        0.11        4.89      6.40 o
 -14   8   9        4.73        7.01      5.49 o
 -12   8   9        0.01        6.56      5.32 o
 -10   8   9        2.10        7.05      6.01 o
  -8   8   9        6.02       14.91      4.93 o
  -6   8   9       40.03       40.77      4.91 o
  -4   8   9       22.34       21.58      4.73 o
  -2   8   9        6.53        6.16      5.26 o
   0   8   9       39.15       39.44      5.16 o
   2   8   9       22.88       22.73      5.28 o
   4   8   9       22.16       18.27      5.17 o
   6   8   9        0.12        5.87      5.77 o
 -36   0  10        2.23        7.43      9.18 o
 -34   0  10       48.72       45.35      8.61 o
 -32   0  10       37.85       36.40      9.50 o
 -30   0  10        1.22        8.11      9.02 o
 -28   0  10       36.50       32.20      6.77 o
 -26   0  10       43.61       17.17      7.37 o
 -24   0  10      114.61      128.39      8.90 o
 -22   0  10       22.99       21.30      7.24 o
 -20   0  10      144.87      159.73      8.54 o
 -18   0  10        7.92       12.13      9.80 o
 -16   0  10      111.81      100.99     10.43 o
 -14   0  10        3.79        2.67      7.35 o
 -12   0  10        1.32       -1.61      7.89 o
 -10   0  10        6.96        6.79      8.10 o
  -8   0  10     1052.93      924.07     44.69 o
  -6   0  10     2939.95     2584.65    110.42 o
  -4   0  10       33.83       59.17      6.13 o
  -2   0  10      135.73      173.68      6.87 o
   0   0  10      713.52      573.67     23.92 o
   2   0  10       16.25        5.27      5.92 o
   4   0  10        0.12       -2.00      6.63 o
   6   0  10      143.61      199.61      8.35 o
   8   0  10       11.40       21.90      6.09 o
  10   0  10       21.07       29.70      6.46 o
  12   0  10       24.15       20.35      6.89 o
  14   0  10      124.34      100.63      7.35 o
  16   0  10       25.73       43.63      7.23 o
  18   0  10       21.24       30.02      7.18 o
  20   0  10        0.18        3.97      7.52 o
  22   0  10        0.44        3.24      9.31 o
 -35   1  10       15.53       22.99      7.79 o
 -33   1  10        4.03       -2.23      6.36 o
 -31   1  10       40.19       58.29      6.76 o
 -29   1  10        3.84        6.02      6.02 o
 -27   1  10       39.16       33.93      7.04 o
 -25   1  10       87.78       71.32      6.17 o
 -23   1  10       25.89       26.61      5.76 o
 -21   1  10      154.73      156.47      6.96 o
 -19   1  10      260.45      231.03      8.81 o
 -17   1  10       21.56       12.43      5.70 o
 -15   1  10      215.18      184.26     10.29 o
 -13   1  10       73.90       72.33      5.30 o
 -11   1  10       90.57       97.52      4.94 o
  -9   1  10      637.97      621.11     16.97 o
  -7   1  10      497.82      449.14      9.40 o
  -5   1  10      106.70      113.74      4.49 o
  -3   1  10       90.16       58.49      4.42 o
  -1   1  10       39.26       16.68      4.24 o
   1   1  10      240.81      211.32      5.56 o
   3   1  10        5.60        5.18      4.60 o
   5   1  10      309.04      298.73     11.01 o
   7   1  10      123.63      112.28      5.17 o
   9   1  10       11.53       14.76      5.17 o
  11   1  10       90.02      101.32      5.59 o
  13   1  10       22.27       24.96      4.74 o
  15   1  10       21.20       25.85      5.06 o
  17   1  10        1.00        1.06      4.92 o
  19   1  10        0.04        1.06      5.10 o
  21   1  10        0.00       -1.21      5.91 o
 -36   2  10        6.67       13.22      6.84 o
 -34   2  10       12.97       10.43      7.86 o
 -32   2  10       30.86       42.74      6.90 o
 -30   2  10        2.33        0.58      5.69 o
 -28   2  10       24.84       20.38      6.19 o
 -26   2  10       46.08       44.10      6.60 o
 -24   2  10        0.11       -2.29      5.75 o
 -22   2  10        3.46       11.21      6.04 o
 -20   2  10        6.18       14.04      6.43 o
 -18   2  10       10.55       10.01      5.45 o
 -16   2  10       81.36       74.04      7.33 o
 -14   2  10      226.05      246.82      7.35 o
 -12   2  10      466.06      520.03     15.74 o
 -10   2  10       35.22       53.07      5.17 o
  -8   2  10       61.97       73.16      4.96 o
  -6   2  10      215.32      249.39      7.44 o
  -4   2  10      131.32      107.26      5.02 o
  -2   2  10        1.89        3.00      4.73 o
   0   2  10      722.89      536.09     13.51 o
   2   2  10      404.81      453.23     13.14 o
   4   2  10       90.14      127.39      5.07 o
   6   2  10       92.66       68.41      4.75 o
   8   2  10      240.90      292.82      7.32 o
  10   2  10       26.71       19.00      4.54 o
  12   2  10        1.11        6.01      4.44 o
  14   2  10        0.80        4.50      4.99 o
  16   2  10        0.80        6.67      4.90 o
  18   2  10        0.22        5.65      6.24 o
  20   2  10        4.82        4.57      6.03 o
 -35   3  10       18.80       17.78      7.37 o
 -33   3  10        2.69        5.59      7.51 o
 -31   3  10       51.49       62.57      6.45 o
 -29   3  10       16.83       15.48      6.08 o
 -27   3  10       19.30       27.11      5.48 o
 -25   3  10       81.47       67.15      6.66 o
 -23   3  10       27.85       23.77      5.91 o
 -21   3  10      127.04      105.49      7.17 o
 -19   3  10      140.38      137.67      6.60 o
 -17   3  10        4.28        1.47      5.02 o
 -15   3  10      435.91      376.44     18.77 o
 -13   3  10       75.90       77.07      6.94 o
 -11   3  10      371.97      407.05     13.11 o
  -9   3  10       22.12       15.06      4.93 o
  -7   3  10      196.58      173.92      7.93 o
  -5   3  10      739.88      678.20     22.24 o
  -3   3  10       17.70       18.72      4.61 o
  -1   3  10       11.14       16.17      4.65 o
   1   3  10       33.30       40.30      4.97 o
   3   3  10      448.62      454.78     16.34 o
   5   3  10        1.21        1.73      4.66 o
   7   3  10       94.06      105.81      5.45 o
   9   3  10       59.37       84.97      4.22 o
  11   3  10       91.46       70.61      4.72 o
  13   3  10        0.43        4.92      4.85 o
  15   3  10       10.37        4.58      4.80 o
  17   3  10        0.12        5.61      5.79 o
  19   3  10        2.97       14.89      6.10 o
 -32   4  10       25.55       30.76      7.12 o
 -30   4  10       16.40       19.37      6.15 o
 -28   4  10        0.66        7.57      7.47 o
 -26   4  10       82.77       72.06      5.82 o
 -24   4  10       21.07       19.82      6.44 o
 -22   4  10       12.85       29.64      5.16 o
 -20   4  10        3.16        6.95      5.40 o
 -18   4  10        2.21        9.21      4.94 o
 -16   4  10        2.59        2.83      5.20 o
 -14   4  10      429.44      364.90      5.97 o
 -12   4  10      142.26      156.88      5.79 o
 -10   4  10       11.33       16.19      4.91 o
  -8   4  10        2.14       11.40      5.37 o
  -6   4  10      106.23      102.73      4.64 o
  -4   4  10        1.24       -2.06      4.76 o
  -2   4  10      303.26      330.91     11.98 o
   0   4  10     3348.21     3227.37    106.40 o
   2   4  10      100.38      104.08      7.61 o
   4   4  10        3.89        2.04      5.36 o
   6   4  10        4.27       12.99      4.35 o
   8   4  10      276.00      313.96     11.15 o
  10   4  10       99.11       86.47      4.91 o
  12   4  10       65.46       84.10      5.57 o
  14   4  10      103.02       87.11      6.29 o
  16   4  10       17.10        9.84      6.24 o
  18   4  10       12.92        6.99      5.77 o
 -31   5  10        0.02        3.60      6.64 o
 -29   5  10        1.10       12.25      6.77 o
 -27   5  10        1.68        1.29      5.78 o
 -25   5  10       10.62       20.73      6.05 o
 -23   5  10        1.38       -1.39      5.78 o
 -21   5  10       13.78        3.85      5.71 o
 -19   5  10       19.20       24.63      5.54 o
 -17   5  10        0.75        3.91      5.53 o
 -15   5  10       29.60       30.60      5.47 o
 -13   5  10        0.01        3.66      4.68 o
 -11   5  10      987.80     1003.73     31.89 o
  -9   5  10      241.22      234.90     13.99 o
  -7   5  10       49.26       57.14      5.58 o
  -5   5  10      238.32      271.59      6.32 o
  -3   5  10        3.46        8.57      4.66 o
  -1   5  10      261.54      281.09     11.90 o
   1   5  10      758.45      767.78     29.54 o
   3   5  10      711.75      673.29     17.39 o
   5   5  10      605.95      551.11     16.95 o
   7   5  10       52.49       64.01      5.74 o
   9   5  10        8.04        8.49      5.31 o
  11   5  10       24.86       37.22      5.01 o
  13   5  10       26.92       30.65      5.54 o
  15   5  10      108.52      107.61      7.06 o
 -28   6  10        0.03        7.28      6.71 o
 -26   6  10       21.23       17.65      5.39 o
 -24   6  10        0.15        6.40      5.67 o
 -22   6  10        1.39        4.48      4.95 o
 -20   6  10        1.85        7.20      5.43 o
 -18   6  10        3.39        5.06      5.90 o
 -16   6  10       13.48       20.55      6.56 o
 -14   6  10       68.62       56.57      6.42 o
 -12   6  10        2.35        3.08      4.80 o
 -10   6  10        3.44        1.43      4.68 o
  -8   6  10       42.04       48.87      5.24 o
  -6   6  10        0.09       -0.93      4.97 o
  -4   6  10        5.84        3.99      5.00 o
  -2   6  10      278.18      258.13      7.67 o
   0   6  10      463.40      459.41     12.52 o
   2   6  10       47.12       65.49      5.09 o
   4   6  10       58.75       54.09      4.71 o
   6   6  10       71.29       71.02      5.31 o
   8   6  10       31.19       41.31      5.10 o
  10   6  10       33.54       34.17      6.65 o
  12   6  10      116.41      112.77      7.23 o
 -23   7  10        5.86       10.38      9.02 o
 -21   7  10        8.60        6.76      6.95 o
 -19   7  10        4.46        1.72      5.60 o
 -17   7  10        0.09        7.01      5.82 o
 -15   7  10        7.55       14.31      5.53 o
 -13   7  10        0.00       -2.82      4.76 o
 -11   7  10      139.32      115.17      4.97 o
  -9   7  10        5.04        2.60      4.69 o
  -7   7  10       96.74      101.92      4.75 o
  -5   7  10       11.04       15.90      4.53 o
  -3   7  10        2.50       12.42      4.89 o
  -1   7  10      113.89      120.46      5.43 o
   1   7  10      111.21      104.14      7.86 o
   3   7  10      117.52       70.32      5.99 o
   5   7  10      121.32       71.93      6.14 o
   7   7  10       71.56       81.67      5.84 o
   9   7  10        0.15        5.42      5.21 o
 -18   8  10        0.33        1.83      6.07 o
 -16   8  10        0.11        3.55      5.79 o
 -14   8  10        2.23        6.52      5.95 o
 -12   8  10        2.58        5.38      6.25 o
 -10   8  10        0.02       -2.35      5.04 o
  -8   8  10       15.26       13.38      4.82 o
  -6   8  10        7.51        9.84      5.04 o
  -4   8  10        0.25        5.33      4.82 o
  -2   8  10       15.62       15.41      5.13 o
   0   8  10        8.89        4.61      5.40 o
   2   8  10       20.36       20.61      5.84 o
 -35   1  11        0.92        2.73      6.76 o
 -33   1  11        2.45       12.12      6.58 o
 -31   1  11       13.42       16.06      6.04 o
 -29   1  11       22.24       18.95      6.07 o
 -27   1  11        0.85        8.46      5.94 o
 -25   1  11       18.36       20.16      5.33 o
 -23   1  11       44.54       36.11      5.38 o
 -21   1  11       44.57       52.34      5.06 o
 -19   1  11      312.22      316.14      9.31 o
 -17   1  11      248.62      275.09     11.32 o
 -15   1  11      107.19       95.97      6.45 o
 -13   1  11       88.96       97.67      5.47 o
 -11   1  11        0.95        6.59      5.80 o
  -9   1  11        4.69        8.45      4.86 o
  -7   1  11      144.73      144.31      5.59 o
  -5   1  11       23.51       16.42      4.66 o
  -3   1  11      287.21      265.16     10.60 o
  -1   1  11      166.36      166.71      7.09 o
   1   1  11       42.98       32.65      4.46 o
   3   1  11       61.93       77.25      5.55 o
   5   1  11       75.22       57.17      4.82 o
   7   1  11       80.87       81.85      4.80 o
   9   1  11        0.92        4.98      4.59 o
  11   1  11        3.08       14.71      4.61 o
  13   1  11        0.17       -0.70      4.91 o
  15   1  11        9.15       11.45      4.87 o
  17   1  11        2.22        2.42      4.85 o
  19   1  11        3.37        9.34      5.33 o
 -34   2  11        1.08        3.49      7.73 o
 -32   2  11        0.15        3.79      5.72 o
 -30   2  11        1.19        4.44      6.13 o
 -28   2  11       23.19       27.61      5.51 o
 -26   2  11        0.65        2.19      5.57 o
 -24   2  11       60.94       63.80      5.65 o
 -22   2  11       14.32        5.79      5.77 o
 -20   2  11       11.33       21.16      5.33 o
 -18   2  11       25.19       42.31      5.42 o
 -16   2  11        0.49        4.56      5.21 o
 -14   2  11      174.43      145.15      6.93 o
 -12   2  11      530.01      448.19     16.25 o
 -10   2  11      426.44      383.38     13.22 o
  -8   2  11      115.82      156.36      5.73 o
  -6   2  11        1.81        6.38      4.98 o
  -4   2  11      541.26      511.59     19.27 o
  -2   2  11       87.54       90.22      5.09 o
   0   2  11        1.14       10.27      4.41 o
   2   2  11       33.12       45.30      5.65 o
   4   2  11       45.71       54.31      4.53 o
   6   2  11        5.26        9.08      4.18 o
   8   2  11        1.79       -4.82      5.41 o
  10   2  11      183.12      149.56      5.08 o
  12   2  11        4.24       10.88      5.27 o
  14   2  11       76.58       61.39      5.16 o
  16   2  11        2.39        2.69      5.31 o
  18   2  11        0.35        7.01      6.12 o
 -33   3  11        5.88        7.88      6.13 o
 -31   3  11       30.04       28.60      6.49 o
 -29   3  11        4.17       10.33      5.43 o
 -27   3  11        8.87        5.64      6.40 o
 -25   3  11       12.16       21.43      6.41 o
 -23   3  11        5.12       -1.38      5.83 o
 -21   3  11        1.37        9.10      7.27 o
 -19   3  11      146.70      134.46      8.51 o
 -17   3  11        3.64       14.76      4.77 o
 -15   3  11      132.98      134.71      7.28 o
 -13   3  11      208.07      195.15      6.61 o
 -11   3  11      239.70      260.75      7.40 o
  -9   3  11       19.15       17.52      5.66 o
  -7   3  11      425.23      416.94     16.90 o
  -5   3  11      498.80      426.28     14.44 o
  -3   3  11       58.63       82.15      5.94 o
  -1   3  11      207.20      175.25      6.37 o
   1   3  11      814.07      696.55     22.48 o
   3   3  11     1465.80     1568.25     43.05 o
   5   3  11       57.66       51.71      5.07 o
   7   3  11        1.18       13.73      5.59 o
   9   3  11       14.53       21.36      4.46 o
  11   3  11       19.25       32.73      4.76 o
  13   3  11        0.22        6.10      4.19 o
  15   3  11      111.20       76.15      5.41 o
  17   3  11       14.87       19.62      5.97 o
 -32   4  11        2.71        6.18      7.14 o
 -30   4  11        2.20        4.43      6.32 o
 -28   4  11        1.42        4.98      5.83 o
 -26   4  11        7.42        7.31      6.55 o
 -24   4  11        0.60       -5.35      5.87 o
 -22   4  11       11.25       14.00      6.40 o
 -20   4  11        8.72       16.48      6.31 o
 -18   4  11        9.89       17.38      4.89 o
 -16   4  11      300.93      231.29      8.39 o
 -14   4  11        8.09        6.21      5.81 o
 -12   4  11        5.71        7.43      5.13 o
 -10   4  11       63.91       71.72      5.05 o
  -8   4  11       70.26       67.59      4.56 o
  -6   4  11       76.22       50.84      5.56 o
  -4   4  11      221.09      152.54      6.80 o
  -2   4  11     1115.42     1252.08     36.77 o
   0   4  11     1392.16     1475.33     45.97 o
   2   4  11      155.27      137.77      5.34 o
   4   4  11        3.71       12.29      5.45 o
   6   4  11       29.47       15.63      5.47 o
   8   4  11      139.98      131.84      5.26 o
  10   4  11       25.13       23.78      4.79 o
  12   4  11        1.06        4.61      4.95 o
  14   4  11       70.39       80.90      6.35 o
  16   4  11        0.06        7.35      6.48 o
 -31   5  11        7.23       12.27      7.29 o
 -29   5  11        2.89        0.32      6.40 o
 -27   5  11        0.04       10.07      5.82 o
 -25   5  11        2.32        5.94      6.00 o
 -23   5  11        6.65        9.82      5.18 o
 -21   5  11        3.70       10.96      5.47 o
 -19   5  11      150.50      130.50      5.45 o
 -17   5  11        2.94        6.57      4.82 o
 -15   5  11       12.93       10.78      4.81 o
 -13   5  11       55.84       49.79      5.32 o
 -11   5  11      158.71      155.55      5.94 o
  -9   5  11      229.80      258.05     11.20 o
  -7   5  11      412.56      384.22     15.28 o
  -5   5  11      353.74      357.86     16.01 o
  -3   5  11       11.63       15.62      4.62 o
  -1   5  11      124.33      109.77      5.72 o
   1   5  11      106.66       85.74      5.89 o
   3   5  11     1038.94     1173.00     24.48 o
   5   5  11      116.91       84.45      5.06 o
   7   5  11        7.63       24.02      5.23 o
   9   5  11        0.36       -1.50      5.69 o
  11   5  11        5.71        7.17      5.12 o
  13   5  11        0.30        7.36      5.39 o
 -28   6  11        1.16        4.00      6.82 o
 -26   6  11       34.43       47.03      7.07 o
 -24   6  11        4.16        5.46      5.63 o
 -22   6  11        3.50        3.19      5.57 o
 -20   6  11        0.01        0.17      5.68 o
 -18   6  11       24.86       41.74      6.05 o
 -16   6  11       92.54       63.15      6.57 o
 -14   6  11       26.92        9.88      4.62 o
 -12   6  11      153.49      153.52      5.38 o
 -10   6  11       81.96      112.06      6.70 o
  -8   6  11       34.79       26.34      4.68 o
  -6   6  11       36.57       41.86      5.07 o
  -4   6  11      549.24      539.24     19.64 o
  -2   6  11      296.17      246.94      7.90 o
   0   6  11      834.83      669.02     18.83 o
   2   6  11       30.04       38.58      4.82 o
   4   6  11       47.55       75.64      5.25 o
   6   6  11        0.36        9.28      5.76 o
   8   6  11       11.62       17.74      5.33 o
  10   6  11       86.73      113.03      5.89 o
 -23   7  11        0.95        8.80      8.44 o
 -21   7  11        0.44        6.41      6.53 o
 -19   7  11        3.72       -1.41      6.43 o
 -17   7  11        0.49        2.64      5.93 o
 -15   7  11        8.17       15.72      6.30 o
 -13   7  11       70.61       60.25      5.86 o
 -11   7  11       21.60       12.43      4.65 o
  -9   7  11       80.56       95.19      5.82 o
  -7   7  11       40.68       24.94      5.07 o
  -5   7  11       49.18       54.31      5.75 o
  -3   7  11       77.98       67.26      5.90 o
  -1   7  11        0.13        8.10      5.47 o
   1   7  11       26.27       31.65      5.57 o
   3   7  11       77.10       73.80      5.39 o
   5   7  11       12.14       11.43      5.10 o
   7   7  11       25.35       17.68      5.61 o
 -16   8  11        2.56        3.58      5.21 o
 -14   8  11        1.37        6.65      6.05 o
 -12   8  11       18.67       11.37      6.07 o
 -10   8  11        1.98        3.67      4.90 o
  -8   8  11       33.08       34.99      4.75 o
  -6   8  11        1.45        8.73      4.56 o
  -4   8  11       52.90       49.89      5.61 o
  -2   8  11        2.23        5.44      4.59 o
   0   8  11       57.59       28.25      6.22 o
 -36   0  12        1.79        7.29     12.52 o
 -34   0  12        2.33       19.29     12.14 o
 -32   0  12        0.25        4.56      9.60 o
 -30   0  12        1.25        8.70      9.17 o
 -28   0  12        6.48        5.07      7.38 o
 -26   0  12        0.00        7.02      6.48 o
 -24   0  12       40.73       38.43      6.34 o
 -22   0  12       25.28       32.24      7.20 o
 -20   0  12      175.63      143.05     16.84 o
 -18   0  12       51.12       35.33     10.25 o
 -16   0  12      471.37      432.84     27.81 o
 -14   0  12      225.58      219.84     14.43 o
 -12   0  12        4.84        9.40      7.16 o
 -10   0  12       39.19       20.32      6.66 o
  -8   0  12      590.91      645.93     30.19 o
  -6   0  12       16.34       40.65      9.99 o
  -4   0  12        0.17        1.10      6.11 o
  -2   0  12        3.84        6.53      7.35 o
   0   0  12        5.71       -0.34      7.09 o
   2   0  12      103.26       89.11      6.52 o
   4   0  12        3.02        4.99      5.87 o
   6   0  12      166.27      137.48      9.02 o
   8   0  12        2.82       12.04      5.72 o
  10   0  12      125.37      116.53      8.12 o
  12   0  12       19.53       18.32      8.09 o
  14   0  12       12.63       18.23      7.41 o
  16   0  12        0.88        7.51      8.45 o
  18   0  12       17.17       19.68      7.41 o
 -35   1  12        0.32        9.25      6.14 o
 -33   1  12        7.63        3.69      6.19 o
 -31   1  12        0.27       12.25      5.77 o
 -29   1  12        0.47        9.87      5.90 o
 -27   1  12        0.00        5.81      6.04 o
 -25   1  12        9.56       17.44      5.53 o
 -23   1  12       52.64       65.56      5.36 o
 -21   1  12       32.17       37.95      5.18 o
 -19   1  12       15.42       22.76      5.86 o
 -17   1  12        6.61       13.92      5.66 o
 -15   1  12        0.13        2.44      5.93 o
 -13   1  12       41.08       54.76      5.41 o
 -11   1  12       40.67       39.00      5.13 o
  -9   1  12      137.78      135.27      7.36 o
  -7   1  12       32.71       33.58      5.28 o
  -5   1  12      827.28      730.80     22.37 o
  -3   1  12      121.20      109.82      4.66 o
  -1   1  12      111.66      122.26      5.16 o
   1   1  12      163.98      157.88      4.82 o
   3   1  12        0.07        6.02      4.13 o
   5   1  12       10.40        3.18      4.07 o
   7   1  12       57.31       67.26      4.22 o
   9   1  12       62.93       37.00      4.75 o
  11   1  12       26.23       19.75      5.68 o
  13   1  12       26.05       32.08      5.51 o
  15   1  12        0.01        0.54      5.98 o
  17   1  12        0.90        5.57      4.96 o
 -34   2  12        1.61        6.43      6.54 o
 -32   2  12        0.07        4.10      6.84 o
 -30   2  12        0.12        8.00      6.03 o
 -28   2  12        3.50       13.95      7.23 o
 -26   2  12        1.30        7.75      6.55 o
 -24   2  12       25.79       22.92      5.52 o
 -22   2  12        6.79        4.69      6.69 o
 -20   2  12        0.39       -0.60      4.97 o
 -18   2  12        4.10        6.56      5.59 o
 -16   2  12      144.87      131.65      5.11 o
 -14   2  12        0.72       -2.04      4.71 o
 -12   2  12       17.47       16.26      5.02 o
 -10   2  12        0.97        1.33      5.21 o
  -8   2  12       28.13       51.28      4.88 o
  -6   2  12      621.09      649.37     23.54 o
  -4   2  12     2012.18     1993.28     69.66 o
  -2   2  12      748.51      702.08     20.33 o
   0   2  12       85.77       59.10      4.99 o
   2   2  12       97.89       76.34      5.53 o
   4   2  12      188.84      151.21      5.86 o
   6   2  12        5.40        5.29      4.35 o
   8   2  12        0.54        2.20      4.79 o
  10   2  12      247.47      254.09      7.48 o
  12   2  12        1.72       11.56      4.33 o
  14   2  12       11.61       19.89      5.05 o
  16   2  12        0.09        2.72      5.51 o
 -33   3  12       10.29       13.23      6.12 o
 -31   3  12        7.05       14.37      5.75 o
 -29   3  12        0.03       -2.76      6.47 o
 -27   3  12        0.25        6.13      5.74 o
 -25   3  12       28.41       32.76      6.04 o
 -23   3  12       32.88       34.87      5.66 o
 -21   3  12      156.12      146.92      8.30 o
 -19   3  12       15.27        8.70      5.49 o
 -17   3  12      261.94      246.79      6.54 o
 -15   3  12       21.51       23.04      5.12 o
 -13   3  12       20.18       39.99      5.20 o
 -11   3  12       25.06       19.91      4.57 o
  -9   3  12       30.10       43.84      4.71 o
  -7   3  12       27.60       37.16      4.82 o
  -5   3  12     2782.49     2815.54     98.26 o
  -3   3  12        0.27       14.90      5.43 o
  -1   3  12      211.20      216.14      8.88 o
   1   3  12      145.40      166.66      7.36 o
   3   3  12      135.01      118.93      5.71 o
   5   3  12        6.07        7.77      4.65 o
   7   3  12       64.61       63.34      5.55 o
   9   3  12      181.85      160.27      5.13 o
  11   3  12       21.43       14.99      4.79 o
  13   3  12       22.95       32.04      5.43 o
  15   3  12        0.72        2.85      5.60 o
 -32   4  12        1.33        9.44      6.21 o
 -30   4  12        4.11       12.57      6.27 o
 -28   4  12       11.97        3.26      6.60 o
 -26   4  12        0.61        5.28      5.57 o
 -24   4  12       78.88       86.68      7.24 o
 -22   4  12        1.42        2.77      5.99 o
 -20   4  12       21.06       10.22      5.78 o
 -18   4  12        7.08       -1.04      5.28 o
 -16   4  12      977.23      905.50     34.61 o
 -14   4  12        3.72        1.06      5.55 o
 -12   4  12        6.33       10.62      5.12 o
 -10   4  12       23.47       29.69      5.43 o
  -8   4  12       24.82       25.50      4.94 o
  -6   4  12      303.39      281.45     10.98 o
  -4   4  12     2686.15     2541.66     95.04 o
  -2   4  12     1526.48     1642.89     45.84 o
   0   4  12      112.72      150.62      5.47 o
   2   4  12        2.58       -0.90      4.82 o
   4   4  12      148.31      152.60      5.68 o
   6   4  12       60.69       79.73      4.90 o
   8   4  12       36.24       40.99      6.24 o
  10   4  12      147.16      124.66      5.44 o
  12   4  12        0.02        5.11      6.01 o
  14   4  12        0.23        2.40      5.63 o
 -29   5  12        0.38       10.18      6.36 o
 -27   5  12        0.25        9.30      6.43 o
 -25   5  12        0.07        8.61      6.64 o
 -23   5  12       30.38       21.20      5.60 o
 -21   5  12       47.59       41.76      6.45 o
 -19   5  12        4.12        6.53      5.54 o
 -17   5  12      215.70      188.09      8.59 o
 -15   5  12       99.23       91.77      5.15 o
 -13   5  12       30.26       35.33      5.30 o
 -11   5  12       15.68       22.11      4.85 o
  -9   5  12      215.38      235.31      8.83 o
  -7   5  12       97.69      115.75      5.46 o
  -5   5  12      737.15      694.34     20.63 o
  -3   5  12       78.71       59.23      5.35 o
  -1   5  12        7.39        3.92      4.76 o
   1   5  12        1.41       10.17      5.98 o
   3   5  12      133.42      109.47      4.77 o
   5   5  12       27.62       31.04      5.42 o
   7   5  12        1.79       -0.04      5.15 o
   9   5  12       39.72       37.23      5.16 o
  11   5  12        0.41        4.99      5.59 o
 -26   6  12        6.84        1.60      7.63 o
 -24   6  12        0.57        0.40      6.22 o
 -22   6  12        0.21        5.09      7.00 o
 -20   6  12        3.73        8.38      5.56 o
 -18   6  12        7.24       13.23      6.06 o
 -16   6  12      176.97      124.97      5.40 o
 -14   6  12      107.14      114.20      5.31 o
 -12   6  12        1.41        2.33      4.53 o
 -10   6  12       20.32       26.97      4.42 o
  -8   6  12       61.84       61.94      5.91 o
  -6   6  12       45.11       56.82      5.06 o
  -4   6  12       59.49       49.85      5.59 o
  -2   6  12      277.19      294.00     10.37 o
   0   6  12        6.11       12.64      5.68 o
   2   6  12       13.95       23.33      5.65 o
   4   6  12        2.86       14.88      5.46 o
   6   6  12       16.94       14.13      5.41 o
   8   6  12       14.53       23.70      5.11 o
 -21   7  12        3.74       12.53      6.36 o
 -19   7  12        4.01        4.07      5.58 o
 -17   7  12        2.84        4.24      6.09 o
 -15   7  12       43.08       40.66      5.99 o
 -13   7  12        5.74       12.26      6.61 o
 -11   7  12       26.79       21.54      5.19 o
  -9   7  12       93.84      113.72      5.69 o
  -7   7  12        0.03        5.29      5.10 o
  -5   7  12       62.23       39.42      4.83 o
  -3   7  12        8.89       17.55      5.00 o
  -1   7  12        2.03        9.35      4.98 o
   1   7  12       21.36       21.67      5.36 o
   3   7  12        0.42        6.53      5.66 o
 -12   8  12        3.47        5.40      5.34 o
 -10   8  12        8.59       16.83      4.87 o
  -8   8  12       54.58       45.22      5.19 o
  -6   8  12       15.15       13.40      4.82 o
 -35   1  13        4.15        7.70      6.14 o
 -33   1  13        0.45        0.77      6.27 o
 -31   1  13        1.90       10.99      6.40 o
 -29   1  13        5.06        6.99      5.70 o
 -27   1  13       22.45       34.80      5.76 o
 -25   1  13       60.76       83.82      5.48 o
 -23   1  13        0.14        3.71      5.08 o
 -21   1  13      131.90      128.74      6.13 o
 -19   1  13       33.89       40.47      5.23 o
 -17   1  13       10.23       20.69      6.09 o
 -15   1  13        8.09       21.75      5.66 o
 -13   1  13       62.01       89.97      5.95 o
 -11   1  13      143.49      150.49      5.41 o
  -9   1  13     3502.22     3550.76    136.98 o
  -7   1  13      134.97      109.18      4.95 o
  -5   1  13      224.21      198.22      8.43 o
  -3   1  13       90.88      159.64      7.96 o
  -1   1  13      153.32      123.50      4.76 o
   1   1  13        2.71        6.00      4.16 o
   3   1  13      176.35      164.21      7.14 o
   5   1  13     1158.23      983.09     42.09 o
   7   1  13        1.82        2.05      5.38 o
   9   1  13       18.43       14.53      5.00 o
  11   1  13        0.06        5.44      4.92 o
  13   1  13        3.69       12.80      5.13 o
  15   1  13       33.74       45.44      5.71 o
 -34   2  13        0.46        2.26      6.96 o
 -32   2  13        0.91        2.89      5.93 o
 -30   2  13        8.45       16.72      5.93 o
 -28   2  13       23.19       23.53      5.06 o
 -26   2  13        3.76        0.56      5.37 o
 -24   2  13       98.15       84.67      5.57 o
 -22   2  13       58.57       56.80      5.02 o
 -20   2  13      447.41      386.91     20.65 o
 -18   2  13       26.43       23.40      5.74 o
 -16   2  13        0.24        4.63      6.15 o
 -14   2  13      446.25      438.84     14.62 o
 -12   2  13      132.12      146.92      6.87 o
 -10   2  13     2222.91     1937.67     77.16 o
  -8   2  13     1057.99     1042.02     37.91 o
  -6   2  13     2554.49     2547.56     84.42 o
  -4   2  13        8.80        7.50      5.32 o
  -2   2  13       55.46       51.48      4.79 o
   0   2  13        5.82       13.95      4.81 o
   2   2  13      319.79      298.01      8.05 o
   4   2  13       22.36       21.83      4.35 o
   6   2  13      392.62      326.53      8.20 o
   8   2  13        4.58       16.65      4.79 o
  10   2  13        0.04        9.42      4.62 o
  12   2  13        0.11       11.33      5.01 o
  14   2  13       16.33       26.19      5.18 o
 -33   3  13        1.45        8.29      7.72 o
 -31   3  13        3.63        1.82      6.90 o
 -29   3  13        2.49       -0.51      5.50 o
 -27   3  13        0.76        2.74      6.05 o
 -25   3  13       14.71       17.60      5.35 o
 -23   3  13       25.53       27.16      4.98 o
 -21   3  13      440.73      401.74     16.19 o
 -19   3  13       88.91       88.52      6.27 o
 -17   3  13       65.04       72.71      5.06 o
 -15   3  13       15.61       20.62      5.28 o
 -13   3  13        8.74        8.78      5.12 o
 -11   3  13       40.69       50.17      5.65 o
  -9   3  13     2206.50     2219.31     86.12 o
  -7   3  13      735.36      651.05     25.91 o
  -5   3  13      442.34      392.33     18.48 o
  -3   3  13        3.05        7.59      5.11 o
  -1   3  13      373.05      292.65      9.83 o
   1   3  13       18.99        9.14      4.41 o
   3   3  13        9.19        5.00      4.65 o
   5   3  13      310.54      353.10      9.51 o
   7   3  13        1.50       16.13      5.86 o
   9   3  13        0.31        8.87      4.94 o
  11   3  13        0.16        8.33      5.38 o
  13   3  13       24.20       23.04      5.45 o
 -32   4  13        0.80       10.46      6.78 o
 -30   4  13        0.64        9.27      6.90 o
 -28   4  13       18.29       16.20      5.83 o
 -26   4  13        0.90        9.50      6.48 o
 -24   4  13       29.04       28.27      6.06 o
 -22   4  13       55.34       31.16      6.31 o
 -20   4  13       87.93       62.49      6.30 o
 -18   4  13       16.59       25.54      4.96 o
 -16   4  13        8.47       10.14      5.00 o
 -14   4  13       31.92       32.70      5.28 o
 -12   4  13        3.34        5.31      4.80 o
 -10   4  13      322.70      236.88      9.98 o
  -8   4  13       13.71       19.78      4.79 o
  -6   4  13      513.24      527.38     19.42 o
  -4   4  13       34.81       43.59      5.28 o
  -2   4  13       22.05       20.68      4.92 o
   0   4  13       30.06       31.51      5.27 o
   2   4  13       32.34       25.86      5.27 o
   4   4  13        2.32        3.37      5.58 o
   6   4  13       20.27       18.81      5.30 o
   8   4  13        3.99       13.68      4.94 o
  10   4  13        0.31        9.43      5.11 o
  12   4  13        0.45        9.88      5.64 o
 -29   5  13        1.10        4.83      5.86 o
 -27   5  13        1.49        8.24      6.59 o
 -25   5  13        5.55       12.80      5.50 o
 -23   5  13       22.67       31.21      6.28 o
 -21   5  13      109.51       76.58      6.04 o
 -19   5  13        1.23        7.05      5.81 o
 -17   5  13       35.56       35.16      4.89 o
 -15   5  13        0.00        6.59      5.25 o
 -13   5  13        8.74       10.97      5.22 o
 -11   5  13      105.00      118.14      5.38 o
  -9   5  13      199.32      182.89     12.17 o
  -7   5  13       81.93       93.51      5.09 o
  -5   5  13      207.67      192.74      5.64 o
  -3   5  13        3.61        3.52      4.87 o
  -1   5  13        5.62        6.86      4.88 o
   1   5  13        1.98        7.12      5.22 o
   3   5  13       11.57       22.19      4.62 o
   5   5  13        1.45        1.82      5.46 o
   7   5  13        2.68       10.56      5.94 o
   9   5  13        2.59        3.51      4.85 o
 -26   6  13        0.79        1.66      6.15 o
 -24   6  13        1.21        4.97      5.92 o
 -22   6  13        0.10        3.53      5.87 o
 -20   6  13        1.47        7.55      5.63 o
 -18   6  13        1.05        5.31      5.92 o
 -16   6  13        7.15       17.07      5.13 o
 -14   6  13       14.86       18.83      4.88 o
 -12   6  13       10.69       12.82      4.95 o
 -10   6  13        1.90        4.82      4.97 o
  -8   6  13      105.80      107.02      5.30 o
  -6   6  13       10.38       20.57      4.97 o
  -4   6  13        0.05        2.02      5.08 o
  -2   6  13        2.67       -6.40      4.81 o
   0   6  13        0.69        6.13      5.13 o
   2   6  13        0.58        0.61      5.85 o
   4   6  13       13.80       22.05      5.40 o
   6   6  13        7.06        3.93      5.62 o
 -19   7  13        2.63        9.71      5.20 o
 -17   7  13        0.37       -5.98      6.98 o
 -15   7  13        0.71       10.45      4.84 o
 -13   7  13       60.69       58.80      4.78 o
 -11   7  13       46.64       26.12      5.66 o
  -9   7  13        0.48        7.36      4.88 o
  -7   7  13        2.17        8.83      5.13 o
  -5   7  13       25.25       16.67      5.20 o
  -3   7  13       10.59       24.44      5.66 o
  -1   7  13       15.70       20.09      5.24 o
   1   7  13       17.78       16.00      5.29 o
 -34   0  14        9.58       27.88     12.38 o
 -32   0  14        1.95       -2.33      8.44 o
 -30   0  14        6.19        7.64      7.13 o
 -28   0  14       51.94       50.40      7.58 o
 -26   0  14      131.03      131.58      7.70 o
 -24   0  14      204.12      195.94      7.77 o
 -22   0  14       44.61       52.46      8.17 o
 -20   0  14      144.59      163.14     10.58 o
 -18   0  14      463.21      517.70     25.29 o
 -16   0  14        5.02       25.08      8.36 o
 -14   0  14     7542.87     7133.84    506.29 o
 -12   0  14       23.33       23.42      7.16 o
 -10   0  14     6072.88     5925.70    329.92 o
  -8   0  14        0.16       15.62      6.02 o
  -6   0  14      149.96      163.20     12.74 o
  -4   0  14       78.27       49.29      7.06 o
  -2   0  14     1342.49     1117.25     67.28 o
   0   0  14     1852.99     1611.70     95.78 o
   2   0  14     1355.69     1058.28     61.04 o
   4   0  14       32.47       22.47      7.78 o
   6   0  14        3.17        5.51      7.78 o
   8   0  14       21.67       27.08      6.40 o
  10   0  14        0.46       16.39      8.24 o
  12   0  14       17.89       16.03      8.85 o
  14   0  14        0.06        9.95      7.96 o
 -35   1  14        0.02        5.56      6.95 o
 -33   1  14        1.51        4.21      6.09 o
 -31   1  14        3.26       12.19      6.37 o
 -29   1  14        2.19        5.23      5.39 o
 -27   1  14        0.28        5.88      5.20 o
 -25   1  14       91.41       82.09      5.41 o
 -23   1  14        0.14        0.85      4.77 o
 -21   1  14        9.30       12.44      5.73 o
 -19   1  14       95.13       88.64      5.91 o
 -17   1  14       28.00       30.51      5.70 o
 -15   1  14       48.80       38.71      5.84 o
 -13   1  14      419.05      390.80     15.83 o
 -11   1  14      872.27      840.33     31.14 o
  -9   1  14      121.30      128.92      5.73 o
  -7   1  14      113.19      113.52      5.23 o
  -5   1  14        8.83        8.03      4.14 o
  -3   1  14        0.00       10.22      4.50 o
  -1   1  14        5.51       10.08      4.74 o
   1   1  14       59.49       64.42      4.97 o
   3   1  14        1.16       14.95      5.21 o
   5   1  14        0.94        7.22      4.90 o
   7   1  14        1.99        8.01      4.71 o
   9   1  14       63.17       48.49      7.03 o
  11   1  14       18.21       13.10      5.62 o
  13   1  14       20.67       16.64      5.49 o
 -34   2  14        0.44        7.52      6.19 o
 -32   2  14        3.47        9.32      5.74 o
 -30   2  14        0.21        0.55      6.22 o
 -28   2  14       38.90       47.22      6.29 o
 -26   2  14       70.46       57.07      6.24 o
 -24   2  14       76.14       67.59      5.08 o
 -22   2  14        2.87       10.01      5.64 o
 -20   2  14       26.11       18.43      5.34 o
 -18   2  14       56.74       58.45      5.67 o
 -16   2  14        3.51       17.99      5.72 o
 -14   2  14     2345.03     2274.75     62.77 o
 -12   2  14      133.63      110.29      7.88 o
 -10   2  14     2155.38     2113.60     75.06 o
  -8   2  14        8.08       27.01      5.35 o
  -6   2  14      133.12      115.91      6.57 o
  -4   2  14       55.42       76.37      5.37 o
  -2   2  14      327.16      269.89      9.00 o
   0   2  14      592.63      654.99     21.93 o
   2   2  14      222.09      232.26      8.28 o
   4   2  14       10.24        9.13      4.55 o
   6   2  14        1.38        7.97      4.48 o
   8   2  14       24.98       26.85      4.42 o
  10   2  14        1.62        8.72      5.59 o
  12   2  14       11.73        9.33      5.01 o
 -33   3  14        0.19        3.98      7.22 o
 -31   3  14       12.33       16.61      6.13 o
 -29   3  14        0.63        6.34      5.89 o
 -27   3  14        0.23       11.65      5.81 o
 -25   3  14       83.19       57.27      6.12 o
 -23   3  14       15.72       25.16      5.12 o
 -21   3  14        5.98       11.83      5.04 o
 -19   3  14       77.95       76.36      5.65 o
 -17   3  14       37.97       30.77      5.52 o
 -15   3  14        2.28        8.47      5.34 o
 -13   3  14      252.65      242.01      7.15 o
 -11   3  14      861.06      875.77     30.54 o
  -9   3  14       78.43      101.02      7.36 o
  -7   3  14      114.89      137.81      4.97 o
  -5   3  14       11.61       11.29      4.51 o
  -3   3  14        5.11        2.35      4.80 o
  -1   3  14       15.46       22.31      4.65 o
   1   3  14        7.66        9.83      5.00 o
   3   3  14        1.25        5.11      5.20 o
   5   3  14        0.91        7.07      5.42 o
   7   3  14        0.67       10.84      5.74 o
   9   3  14       26.01       29.40      5.66 o
  11   3  14       12.52       24.00      5.73 o
 -30   4  14        1.10        5.99      7.10 o
 -28   4  14        9.90       13.40      6.34 o
 -26   4  14        4.34        3.72      6.74 o
 -24   4  14       11.67       11.52      5.44 o
 -22   4  14       26.33       15.02      5.44 o
 -20   4  14       13.76       20.21      5.13 o
 -18   4  14        1.03        4.75      5.70 o
 -16   4  14        8.24       12.76      4.94 o
 -14   4  14       10.00        6.74      5.18 o
 -12   4  14       69.83       75.35      5.03 o
 -10   4  14       79.64       66.86      5.54 o
  -8   4  14        2.57        5.35      4.45 o
  -6   4  14       29.69       19.45      4.60 o
  -4   4  14        0.10       -1.97      5.15 o
  -2   4  14        5.19       11.86      5.51 o
   0   4  14        6.90       22.04      5.50 o
   2   4  14        7.09        6.15      5.29 o
   4   4  14        0.17        4.13      5.79 o
   6   4  14        0.97        9.62      5.21 o
   8   4  14       10.22       10.59      4.85 o
  10   4  14        0.31        4.57      5.50 o
 -27   5  14        0.50       11.08      5.73 o
 -25   5  14        0.38        4.57      6.77 o
 -23   5  14        4.10        4.42      5.82 o
 -21   5  14        2.18        7.28      5.71 o
 -19   5  14        1.06        7.39      4.61 o
 -17   5  14        6.76        5.12      4.59 o
 -15   5  14        0.62        0.55      5.17 o
 -13   5  14       28.19       21.98      5.16 o
 -11   5  14        0.90        3.49      4.95 o
  -9   5  14        0.06        6.65      4.87 o
  -7   5  14        6.25        2.50      4.83 o
  -5   5  14       61.71       78.96      7.56 o
  -3   5  14        5.52       11.48      4.53 o
  -1   5  14        8.27       12.08      5.11 o
   1   5  14       18.48       22.45      5.77 o
   3   5  14        0.85        6.13      5.49 o
   5   5  14        0.03        5.03      5.72 o
   7   5  14        2.64       19.08      5.72 o
 -24   6  14        5.02       11.64      6.61 o
 -22   6  14        0.60        8.80      5.72 o
 -20   6  14        4.69       13.70      5.59 o
 -18   6  14       17.60       21.15      5.28 o
 -16   6  14       13.44       24.73      4.92 o
 -14   6  14        0.13       -0.11      5.12 o
 -12   6  14       25.56       21.78      5.17 o
 -10   6  14       31.22       32.04      4.83 o
  -8   6  14        0.00        3.71      5.10 o
  -6   6  14        3.10        7.19      5.18 o
  -4   6  14        1.12        9.09      6.59 o
  -2   6  14        0.17        4.06      5.52 o
   0   6  14        0.43        5.33      5.09 o
   2   6  14        1.40        3.23      6.09 o
 -17   7  14        0.01       -0.94      5.33 o
 -15   7  14       38.46       45.00      5.92 o
 -13   7  14       10.48       10.73      5.02 o
 -11   7  14        0.88       10.55      5.40 o
  -9   7  14        0.84        9.18      5.76 o
  -7   7  14        0.63       -2.86      5.17 o
  -5   7  14        0.09       13.65      5.43 o
  -3   7  14        7.63        9.94      5.06 o
 -33   1  15       21.35       16.22      5.96 o
 -31   1  15       20.31       17.45      6.29 o
 -29   1  15       96.91      100.47      6.51 o
 -27   1  15        0.32       14.83      5.39 o
 -25   1  15       47.95       41.87      5.45 o
 -23   1  15      291.47      286.95     11.77 o
 -21   1  15      348.43      391.68     14.01 o
 -19   1  15     1643.70     1545.64     60.77 o
 -17   1  15      913.74      970.13     30.94 o
 -15   1  15     4799.57     4697.31    199.83 o
 -13   1  15      378.35      405.79     11.38 o
 -11   1  15      468.08      552.08     20.17 o
  -9   1  15      450.38      349.84     14.81 o
  -7   1  15      193.60      228.73      9.63 o
  -5   1  15      229.89      213.67      7.07 o
  -3   1  15     1383.76     1275.37     43.41 o
  -1   1  15       52.98       47.08      4.54 o
   1   1  15        5.52        6.37      4.71 o
   3   1  15       59.87       43.46      5.31 o
   5   1  15       45.59       38.26      4.20 o
   7   1  15        9.49       16.45      4.71 o
   9   1  15        0.86        4.82      4.98 o
  11   1  15       51.01       70.22      4.98 o
 -32   2  15        3.83        9.56      6.15 o
 -30   2  15       10.23        3.52      6.44 o
 -28   2  15        3.35        5.59      6.27 o
 -26   2  15       10.77        3.71      5.20 o
 -24   2  15        3.99       22.70      6.03 o
 -22   2  15        4.72        8.16      5.32 o
 -20   2  15      120.34      110.67      6.01 o
 -18   2  15       54.60       65.90      5.16 o
 -16   2  15       79.67       74.16      5.27 o
 -14   2  15      158.63      168.55      7.35 o
 -12   2  15        4.08        6.91      5.40 o
 -10   2  15      106.51       89.63      4.86 o
  -8   2  15       27.27       39.62      5.34 o
  -6   2  15       79.33       73.61      4.89 o
  -4   2  15      210.99      193.08      8.37 o
  -2   2  15      156.17      145.42      6.32 o
   0   2  15        0.06        7.34      6.23 o
   2   2  15        1.35        4.18      4.76 o
   4   2  15       21.86       19.94      4.27 o
   6   2  15        2.78        4.54      4.70 o
   8   2  15       36.36       46.44      5.31 o
  10   2  15        0.57        7.53      4.79 o
 -31   3  15        1.48        8.02      6.22 o
 -29   3  15        8.75       10.67      5.63 o
 -27   3  15        4.37        6.49      6.15 o
 -25   3  15        5.07        8.80      5.43 o
 -23   3  15        0.39        7.23      5.16 o
 -21   3  15        8.60       19.62      5.08 o
 -19   3  15       88.92       88.72      7.48 o
 -17   3  15       18.79       29.62      5.06 o
 -15   3  15      208.73      187.83      6.11 o
 -13   3  15        1.37       -6.27      4.48 o
 -11   3  15       26.19       32.50      4.82 o
  -9   3  15       24.34       19.33      4.48 o
  -7   3  15       39.71       56.38      5.03 o
  -5   3  15        0.11        4.68      4.82 o
  -3   3  15       10.71       11.07      5.34 o
  -1   3  15        9.80        6.30      4.79 o
   1   3  15        8.07       18.08      4.87 o
   3   3  15        2.22       10.38      5.05 o
   5   3  15       33.93       40.68      5.91 o
   7   3  15        7.48       12.69      5.91 o
   9   3  15        6.43       14.56      5.79 o
 -30   4  15        2.60        2.46      6.25 o
 -28   4  15        0.68        6.92      5.62 o
 -26   4  15        0.13        6.85      5.20 o
 -24   4  15        0.41        2.28      5.43 o
 -22   4  15       10.78       14.67      5.00 o
 -20   4  15       55.51       59.52      6.32 o
 -18   4  15       32.83       29.71      4.67 o
 -16   4  15       13.79       15.24      5.17 o
 -14   4  15       42.71       39.79      4.73 o
 -12   4  15        9.92       15.96      5.50 o
 -10   4  15        3.17        4.39      4.44 o
  -8   4  15        3.82       10.26      4.67 o
  -6   4  15        3.64        3.15      5.05 o
  -4   4  15       60.24       89.72      4.90 o
  -2   4  15       10.20       20.29      4.80 o
   0   4  15        1.55        5.25      4.92 o
   2   4  15        6.61        6.57      5.38 o
   4   4  15        2.65       12.81      5.78 o
   6   4  15        0.06        5.12      5.44 o
 -27   5  15        0.03        4.28      5.54 o
 -25   5  15        1.95        9.29      5.02 o
 -23   5  15        1.03        8.88      6.83 o
 -21   5  15       11.34        9.30      4.87 o
 -19   5  15        3.33        7.22      4.70 o
 -17   5  15        3.97        5.41      4.98 o
 -15   5  15        0.37       -0.52      5.73 o
 -13   5  15        0.00        5.25      4.49 o
 -11   5  15       11.01       16.36      4.84 o
  -9   5  15       30.17       36.73      4.92 o
  -7   5  15        8.75        6.92      5.52 o
  -5   5  15       15.64       19.56      5.44 o
  -3   5  15        0.06        7.72      5.08 o
  -1   5  15        5.25       10.95      5.14 o
   1   5  15        1.14        9.96      6.33 o
   3   5  15        0.25        7.62      4.89 o
 -22   6  15        0.04        2.43      6.61 o
 -20   6  15        3.66       10.05      5.04 o
 -18   6  15        0.14       11.53      5.54 o
 -16   6  15        1.37        8.36      4.66 o
 -14   6  15        2.33        9.20      5.33 o
 -12   6  15        2.31        6.97      5.06 o
 -10   6  15        6.42        9.82      5.52 o
  -8   6  15        2.80        6.38      5.27 o
  -6   6  15        1.15        7.43      5.02 o
  -4   6  15        4.47        7.12      5.79 o
  -2   6  15        0.34        2.72      5.65 o
   0   6  15        0.04        2.07      5.30 o
 -32   0  16        0.17        0.70      9.68 o
 -30   0  16        2.03        1.27      8.86 o
 -28   0  16      212.10      170.69     14.69 o
 -26   0  16      144.36      149.66      7.35 o
 -24   0  16        2.64       22.40      9.96 o
 -22   0  16      717.89      694.30     34.10 o
 -20   0  16     1416.78     1248.70     73.60 o
 -18   0  16       14.70       16.70      9.02 o
 -16   0  16      312.16      326.35     23.24 o
 -14   0  16       21.29       17.70      7.10 o
 -12   0  16       84.20       70.75      7.13 o
 -10   0  16        2.46        7.97      6.53 o
  -8   0  16      620.30      596.75     24.72 o
  -6   0  16      265.06      262.36     11.64 o
  -4   0  16       24.58       44.64      6.77 o
  -2   0  16       93.69      108.62      8.02 o
   0   0  16      115.63       87.88      9.71 o
   2   0  16        5.26       11.56      6.55 o
   4   0  16        9.98       13.94      6.44 o
   6   0  16        8.22       20.38      6.37 o
   8   0  16        0.03        1.29      7.41 o
 -33   1  16        0.47        7.16      6.32 o
 -31   1  16        1.54        0.40      6.01 o
 -29   1  16       29.73       45.14      6.05 o
 -27   1  16        3.09        6.65      5.71 o
 -25   1  16        5.55       10.40      5.34 o
 -23   1  16      123.36      129.67      5.91 o
 -21   1  16       28.96       33.23      5.79 o
 -19   1  16      263.58      280.20     12.46 o
 -17   1  16      112.04      114.07      5.44 o
 -15   1  16       18.21       11.50      7.48 o
 -13   1  16       85.65       78.49      5.83 o
 -11   1  16       15.81       15.53      5.25 o
  -9   1  16      170.95      146.71      6.26 o
  -7   1  16      211.57      204.87     10.85 o
  -5   1  16       13.30       14.59      4.35 o
  -3   1  16       17.84       17.23      4.92 o
  -1   1  16       19.17       20.68      4.45 o
   1   1  16       16.87       21.00      4.94 o
   3   1  16        0.71        9.37      4.66 o
   5   1  16        1.62        3.07      4.39 o
   7   1  16        0.00        5.16      5.07 o
   9   1  16       14.74       15.25      5.48 o
 -32   2  16        0.16       -2.80      6.75 o
 -30   2  16        0.01        9.62      6.45 o
 -28   2  16       59.18       61.55      6.52 o
 -26   2  16       26.34       25.08      5.67 o
 -24   2  16        0.11        8.05      5.20 o
 -22   2  16      281.72      270.29     16.05 o
 -20   2  16      333.72      278.06     11.95 o
 -18   2  16       32.92       27.00      5.38 o
 -16   2  16       96.62      105.93      7.32 o
 -14   2  16       18.51       15.33      5.04 o
 -12   2  16        0.00        9.05      4.87 o
 -10   2  16        9.59       23.46      5.64 o
  -8   2  16      318.50      272.02     12.18 o
  -6   2  16       22.88       37.86      4.97 o
  -4   2  16        8.21       17.06      5.13 o
  -2   2  16        8.75       13.25      4.67 o
   0   2  16        0.21        3.05      4.65 o
   2   2  16        0.00        2.62      4.57 o
   4   2  16        0.23        7.36      5.19 o
   6   2  16       30.45       43.71      5.42 o
   8   2  16        8.09       13.57      5.12 o
 -31   3  16        1.53        7.25      6.10 o
 -29   3  16       30.71       28.98      5.24 o
 -27   3  16        2.28       12.44      5.36 o
 -25   3  16       16.39       22.72      5.36 o
 -23   3  16      203.82      213.68     13.16 o
 -21   3  16       18.73       25.78      5.80 o
 -19   3  16      299.57      290.37     10.82 o
 -17   3  16      106.58      100.64      5.08 o
 -15   3  16        6.52       12.69      5.05 o
 -13   3  16      159.49      154.11      6.69 o
 -11   3  16       33.50       45.89      4.39 o
  -9   3  16      127.42      144.20      5.63 o
  -7   3  16      151.00      169.66      6.05 o
  -5   3  16       12.34       10.17      4.67 o
  -3   3  16       18.86        7.50      4.50 o
  -1   3  16       14.08        6.39      4.63 o
   1   3  16        3.46        6.12      5.35 o
   3   3  16        1.70        5.57      5.25 o
   5   3  16        0.24        2.35      5.16 o
   7   3  16       25.89       48.09      6.83 o
 -28   4  16        1.44        4.90      5.90 o
 -26   4  16        1.32       11.60      5.74 o
 -24   4  16       18.40       22.78      6.88 o
 -22   4  16       41.27       42.05      4.93 o
 -20   4  16       10.90        9.31      5.47 o
 -18   4  16       65.26       74.02      5.35 o
 -16   4  16        3.46       18.62      5.45 o
 -14   4  16       12.47       17.61      6.25 o
 -12   4  16       61.41       72.92      5.23 o
 -10   4  16        0.52        7.22      4.75 o
  -8   4  16      133.23      132.18      6.63 o
  -6   4  16        4.12       11.95      5.01 o
  -4   4  16        2.10        9.40      5.37 o
  -2   4  16        0.40        1.20      5.82 o
   0   4  16       25.05       21.78      4.85 o
   2   4  16        4.47        3.91      5.25 o
   4   4  16       23.56       36.97      6.31 o
 -25   5  16        0.43        5.60      5.82 o
 -23   5  16        6.21        4.44      6.09 o
 -21   5  16        0.64       11.52      5.36 o
 -19   5  16        5.17        3.07      5.28 o
 -17   5  16        3.33        9.16      6.29 o
 -15   5  16        4.10       16.37      5.58 o
 -13   5  16        6.81        3.89      4.54 o
 -11   5  16        0.38        0.10      4.97 o
  -9   5  16        5.00       10.03      4.76 o
  -7   5  16        2.69        8.07      5.28 o
  -5   5  16        0.02        3.28      4.61 o
  -3   5  16        2.83        3.71      5.31 o
  -1   5  16        3.53       18.61      5.38 o
   1   5  16        3.83        9.79      5.94 o
 -18   6  16        3.64        6.97      5.26 o
 -16   6  16        9.11       13.93      5.83 o
 -14   6  16        0.23        8.61      5.80 o
 -12   6  16       29.83       28.32      5.55 o
 -10   6  16        2.73        0.00      4.92 o
  -8   6  16       39.40       36.47      5.73 o
  -6   6  16        1.26        8.30      5.80 o
 -31   1  17        4.86        9.47      6.70 o
 -29   1  17       20.40       19.45      5.38 o
 -27   1  17       71.09       54.04      5.91 o
 -25   1  17      187.58      170.89      9.18 o
 -23   1  17        0.42        1.36      5.54 o
 -21   1  17        5.81        9.23      5.07 o
 -19   1  17       56.76       41.25      5.10 o
 -17   1  17        8.78        3.42      5.26 o
 -15   1  17       39.06       44.31      5.71 o
 -13   1  17       35.47       35.95      5.36 o
 -11   1  17       37.24       51.44      4.80 o
  -9   1  17        1.97        2.61      5.24 o
  -7   1  17        4.77        2.37      5.54 o
  -5   1  17       15.91       23.70      4.39 o
  -3   1  17        0.72       14.79      4.48 o
  -1   1  17        8.38       15.89      4.85 o
   1   1  17        6.76        6.23      4.42 o
   3   1  17       15.29       13.06      4.95 o
   5   1  17        6.40        5.70      5.11 o
 -30   2  17       59.15       70.62      6.91 o
 -28   2  17       14.98       13.19      5.49 o
 -26   2  17       30.29       34.80      5.10 o
 -24   2  17      112.33      105.22      6.68 o
 -22   2  17       10.17       15.62      6.19 o
 -20   2  17       31.72       50.83      6.22 o
 -18   2  17      154.63      146.84     13.22 o
 -16   2  17        9.54       12.07      5.14 o
 -14   2  17       23.53       24.61      5.15 o
 -12   2  17      100.15      115.83      6.53 o
 -10   2  17      111.05      120.55      6.55 o
  -8   2  17       43.11       50.83      5.56 o
  -6   2  17      119.55      126.29      5.66 o
  -4   2  17       40.32       42.88      5.42 o
  -2   2  17        4.74        7.34      4.92 o
   0   2  17        4.44        4.94      4.99 o
   2   2  17        0.00        2.92      5.63 o
   4   2  17       23.08       28.85      5.45 o
 -29   3  17        2.09        5.16      6.35 o
 -27   3  17       75.27       74.01      6.72 o
 -25   3  17       15.92       18.65      5.30 o
 -23   3  17      133.50      148.66      7.95 o
 -21   3  17       12.58       13.87      6.05 o
 -19   3  17       50.04       65.24      6.00 o
 -17   3  17        5.53       16.00      5.01 o
 -15   3  17       36.02       39.67      5.14 o
 -13   3  17      252.84      218.51     12.69 o
 -11   3  17       67.03       61.63      4.57 o
  -9   3  17       10.88       11.42      4.98 o
  -7   3  17        9.18       16.15      5.47 o
  -5   3  17        6.55       13.84      4.95 o
  -3   3  17        1.96       11.55      5.55 o
  -1   3  17       11.51       15.89      5.58 o
   1   3  17        0.19        3.12      5.04 o
   3   3  17        1.47        2.92      5.49 o
 -26   4  17        7.44        9.14      5.87 o
 -24   4  17       17.31        9.50      6.31 o
 -22   4  17        8.21        3.97      4.93 o
 -20   4  17       17.67       23.09      5.75 o
 -18   4  17       36.97       36.17      6.04 o
 -16   4  17        0.56        7.07      5.07 o
 -14   4  17        1.98        4.29      5.13 o
 -12   4  17       21.92       45.46      5.19 o
 -10   4  17        5.59       10.22      4.95 o
  -8   4  17       43.54       43.56      5.29 o
  -6   4  17        8.14       11.04      5.06 o
  -4   4  17        2.59        8.88      5.15 o
  -2   4  17        1.02        5.42      5.33 o
   0   4  17        0.76       -0.54      5.44 o
 -21   5  17        5.23        4.08      5.97 o
 -19   5  17       25.47       25.49      5.48 o
 -17   5  17        0.22       -0.03      5.76 o
 -15   5  17       20.77        7.65      5.20 o
 -13   5  17       96.46       89.86      8.98 o
 -11   5  17       12.15       23.48      5.33 o
  -9   5  17        0.28        4.36      5.04 o
  -7   5  17        2.58       -1.24      5.56 o
  -5   5  17        6.77        2.19      5.40 o
  -3   5  17        0.17        7.99      5.54 o
 -30   0  18       11.13       13.57      9.14 o
 -28   0  18        4.13        3.05      9.05 o
 -26   0  18       27.90        6.30      7.81 o
 -24   0  18       37.56       33.32      8.41 o
 -22   0  18       13.68       14.16      7.21 o
 -20   0  18        7.57       21.00      8.95 o
 -18   0  18        2.08       10.79      7.04 o
 -16   0  18        9.81       11.73      8.05 o
 -14   0  18       24.92       41.42      7.26 o
 -12   0  18      114.60      126.86      9.82 o
 -10   0  18       52.68       67.65      9.84 o
  -8   0  18        0.00        5.19      5.72 o
  -6   0  18       90.58       87.67     11.94 o
  -4   0  18       27.62       10.75      6.13 o
  -2   0  18       19.93       26.84      6.89 o
   0   0  18       27.57       39.50      6.80 o
   2   0  18        9.99       22.55      7.90 o
 -29   1  18       18.65       25.92      5.60 o
 -27   1  18       14.41       27.00      5.92 o
 -25   1  18        2.92       13.81      8.37 o
 -23   1  18        2.27       10.82      5.47 o
 -21   1  18        8.61        8.84      5.68 o
 -19   1  18        1.00        5.51      5.11 o
 -17   1  18        0.38        8.77      5.35 o
 -15   1  18       52.69       53.72      5.49 o
 -13   1  18        2.22       -1.86      4.75 o
 -11   1  18        0.75        7.13      5.08 o
  -9   1  18       13.44       16.24      5.06 o
  -7   1  18        0.20        7.73      4.47 o
  -5   1  18        0.94        3.62      5.10 o
  -3   1  18        1.74        3.83      4.23 o
  -1   1  18        0.09        6.37      4.89 o
   1   1  18        5.06        5.53      4.77 o
   3   1  18        0.01       11.94      5.58 o
 -28   2  18       28.46       26.40      5.46 o
 -26   2  18        0.00        0.45      5.30 o
 -24   2  18        0.46       -0.73      5.99 o
 -22   2  18       11.57       16.98      5.59 o
 -20   2  18        5.87       10.35      5.80 o
 -18   2  18       24.16       14.60      5.10 o
 -16   2  18        4.14       11.98      4.91 o
 -14   2  18        3.25        0.99      5.66 o
 -12   2  18       18.68       16.49      4.65 o
 -10   2  18        0.02        0.61      4.56 o
  -8   2  18        2.19        5.75      5.44 o
  -6   2  18        1.89        8.43      5.08 o
  -4   2  18        1.47        1.88      5.06 o
  -2   2  18        2.80       12.37      4.68 o
   0   2  18        0.03        7.98      5.40 o
   2   2  18       16.35       25.51      5.46 o
 -27   3  18        1.77       -3.49      6.22 o
 -25   3  18        7.66        8.96      5.84 o
 -23   3  18        0.83        3.57      6.42 o
 -21   3  18       24.05       19.31      6.16 o
 -19   3  18        9.15       15.82      5.89 o
 -17   3  18        1.66       11.26      5.08 o
 -15   3  18       22.83       29.92      4.60 o
 -13   3  18        5.64        7.81      4.53 o
 -11   3  18        5.54       16.97      4.79 o
  -9   3  18       10.57       13.99      4.78 o
  -7   3  18        0.76        3.20      5.27 o
  -5   3  18        0.33        4.45      5.59 o
  -3   3  18       14.32       35.14      5.23 o
  -1   3  18        0.41        9.29      5.00 o
 -24   4  18        0.01        0.43      5.35 o
 -22   4  18       41.32       44.27      6.37 o
 -20   4  18       17.91       24.07      5.23 o
 -18   4  18       34.48       39.19      5.76 o
 -16   4  18       12.05       15.62      5.81 o
 -14   4  18        6.95       10.41      5.31 o
 -12   4  18        2.05        4.09      5.05 o
 -10   4  18       42.77       48.31      5.00 o
  -8   4  18        1.33       10.91      5.11 o
  -6   4  18       10.92       12.95      5.46 o
  -4   4  18       11.28       13.60      5.83 o
 -15   5  18        7.13       10.89      5.87 o
 -13   5  18       75.96       72.52      6.09 o
 -11   5  18        5.51       14.79      6.67 o
 -27   1  19        2.69        0.26      5.93 o
 -25   1  19        3.43        0.55      5.67 o
 -23   1  19        2.68        6.58      5.78 o
 -21   1  19       15.24       19.67      5.63 o
 -19   1  19        4.57       13.31      5.31 o
 -17   1  19        0.14        2.43      6.24 o
 -15   1  19        3.71        9.66      5.30 o
 -13   1  19        6.66        2.06      6.78 o
 -11   1  19        5.24        2.62      4.98 o
  -9   1  19        1.95        8.62      5.44 o
  -7   1  19        2.62       12.54      5.90 o
  -5   1  19        0.48       -0.18      4.99 o
  -3   1  19        2.79        7.25      4.78 o
  -1   1  19        1.57        1.46      5.30 o
 -26   2  19        2.38        7.14      5.66 o
 -24   2  19        0.00        8.70      6.16 o
 -22   2  19        0.78       -1.42      5.55 o
 -20   2  19       14.45       21.39      5.29 o
 -18   2  19        1.04        9.23      6.14 o
 -16   2  19       11.99       14.54      5.71 o
 -14   2  19        5.67       12.35      5.57 o
 -12   2  19        9.35       19.15      5.59 o
 -10   2  19       39.57       51.23      5.43 o
  -8   2  19       28.95       23.98      5.09 o
  -6   2  19       15.15       27.43      6.07 o
  -4   2  19        0.07       11.04      5.29 o
  -2   2  19       48.91       72.59      5.52 o
 -23   3  19        6.06       -3.26      5.94 o
 -21   3  19        3.04        8.84      6.69 o
 -19   3  19       18.20       14.73      6.11 o
 -17   3  19       46.27       56.71      5.82 o
 -15   3  19        6.26       18.30      5.13 o
 -13   3  19        3.23        0.43      4.73 o
 -11   3  19        3.36       12.36      5.25 o
  -9   3  19        0.02        0.75      5.06 o
  -7   3  19        8.47       13.70      5.92 o
  -5   3  19        3.81       13.53      5.33 o
 -18   4  19       68.58       91.64      6.58 o
 -16   4  19        2.63       12.15      7.89 o
 -14   4  19        9.58       14.15      5.10 o
 -12   4  19        1.53        5.28      5.59 o
 -10   4  19        4.65        9.82      5.68 o
 -24   0  20       28.78       41.76      9.12 o
 -22   0  20        3.70       15.21      8.68 o
 -20   0  20        9.03       15.21      9.74 o
 -18   0  20        2.67       10.81      7.62 o
 -16   0  20        7.79       26.82      7.06 o
 -14   0  20       26.12       36.51      7.94 o
 -12   0  20       36.13       48.21      7.76 o
 -10   0  20        3.73        8.33     10.03 o
  -8   0  20       12.77       23.27      6.97 o
  -6   0  20       76.93       84.23     11.28 o
 -23   1  20        0.48       11.55      6.15 o
 -21   1  20        7.97       15.66      6.11 o
 -19   1  20        4.44        4.27      6.09 o
 -17   1  20        0.01        6.44      5.99 o
 -15   1  20        9.56       18.20      6.21 o
 -13   1  20        3.44        5.36      5.80 o
 -11   1  20        4.24        8.24      5.30 o
  -9   1  20        0.02        7.34      4.83 o
  -7   1  20       75.11      102.44      5.50 o
 -22   2  20       45.95       62.15      8.03 o
 -20   2  20        0.09       11.51      5.94 o
 -18   2  20       14.12       24.16      5.79 o
 -16   2  20        0.18       16.60      5.38 o
 -14   2  20        0.60        0.11      5.15 o
 -12   2  20        6.91        8.58      5.56 o
 -10   2  20        0.83       12.07      5.75 o
  -8   2  20       28.68       32.85      6.15 o
 
